# Supplementary material for: Improving the yeast two-hybrid system with permutated fusions proteins: the Varicella Zoster Virus interactome
Source: Proteome Sci. 2010 Feb 15;8:8. doi: 10.1186/1477-5956-8-8 (PMC2832230; doi:10.1186/1477-5956-8-8)
Supplement: Additional file 1 — Table S1. Y2H data - all interactions described in this paper. A detailed legend is included in the Excel spreadsheet. The protein interactions from this publication have been submitted to the IMEx http://imex.sf.net consortium through IntAct (pmid: 17145710) and assigned the identifier IM-11718. The dataset is available at http://www.ebi.ac.uk/intact/search/do/search?searchString=IM-11718. Table S2. All PPIs - interactions of this study combined with all previously published interactions among herpesviral proteins. Table S3. Verifications. A. Permutations and contribution to interaction data. B. Verification by additional evidence. C. All permutations seem to be created equal. This table also contains more detailed explanations. Table S4. All VZV proteins and fragments used in this study. [file 1477-5956-8-8-S1.XLS]

## Sheet: Legends + explanations
	Stellberger, Häuser, Haas & Uetz: Additional File 1: Supplementary Tables 1-4
	Table S1 Y2H data: all interactions found in this study.
	Note that this table is redundant in certain ways. The list contains a total of 405
	interactions which are all different in terms of interacting proteins. For example, the two interactions
	between ORF1 and ORF60C (lines 9 and 10) are listed separately because they involve
	different constructs (full-length ORF1 in line 9 and an N-terminal fragment of ORF1 in line 10).
	Such redundancies are indicated by "red" in the column PPIs.
	All interacting protein pairs irrespective of constructs are listed in VZV_pairs. This column is redundant because
	the same protein pairs may occur multiple times (as in rows 9 and 10).
	Y2H signals that were clearly contaminations or clearly unspecific (i.e. appearing with many unrelated baits)
	were considered as false positives and left out from this table.
	column	explanation
	VZV_bait	bait protein
	VZV_prey	prey protein
	permutation	configuration in which this interaction was found (either NN, NC, CN, CC, or subsets thereof)
	perm_count	number of permutations this protein pair was found in, e.g. 2 when found as NN and CC
	PPIs	number of interactions a certain protein pair was found in. For instance, ORF1 and ORF60 are found in 2 different construct pairs, ORF1-ORF60C and ORF1N-ORF60C, shown on 2 different lines)
	VZV_pairs	all pairs of interacting proteins are listed so that the smaller ORF number is always shown first, in order to allow searches for redundant interactions. For example, see rows 7 and 8.
	LC_interologs	Interologs of published interactions
	PMID	PubMed IDs of LC_interologs
	Y2H_interolog	Interologs from large-scale Y2H screens conducted by our lab (Uetz et al. 2006 and Fossum et al. 2009)
		This column also indicates verified interactions from this study that have been found in additional constructs or directions (such as inverted bait/preys)
	verification	Source of verification data: LC = literature-curated data from Fossum et al., Y2H = Y2H data from Fossum et al., red = redundant data from this study (additional constructs/directions etc.)
		Interactions that are found by a different permutation are labelled "perm-red".
	Table S2 All PPIs
	This table contains all published herpesviral interactions.
	The left half contains large-scale Y2H data from our lab, including
	2 studies published previously (Uetz et al. 2006, Fossum et al. 2009).
	The right half contains herpesviral interactions curated from the literature
	(including their PubMed IDs)
	Table S3 Verification of permutated Y2H constructs
	See worksheet for more explanations.
	Table S4: all VZV proteins and fragments used in this study
	See worksheet for more explanations.

## Sheet: S1 Y2H data
Supplementary Table S1: All interactions detected in this study. For abbrevations see legend on the first sheet of this file.
VZV_bait	VZV_prey	permutation	perm_coun t	PPIs	VZV_pairs	LC_interologs	PMID			Y2H_interolog	verification
ORF24N	ORF1N	CN	1	1	ORF1-ORF24
ORF1N	ORF25	NN CN CC	3	1	ORF1-ORF25
ORF1N	ORF27	NN	1	1	ORF1-ORF27
ORF3	ORF1N	CN	1	1	ORF1-ORF3
ORF43	ORF1N	NC	1	1	ORF1-ORF43
ORF1	ORF60C	CN	1	2	ORF1-ORF60					redundant construct	red
ORF1N	ORF60C	NN	1	red 2	ORF1-ORF60						perm-red
ORF1N	ORF62	NN	1	1	ORF1-ORF62
ORF10	ORF32	CC	1	1	ORF10-ORF32
ORF10	ORF56C	CN	1	1	ORF10-ORF56
ORF57	ORF10	NN NC CN CC	4	1	ORF10-ORF57
ORF11	ORF13	CN	1	1	ORF11-ORF13
ORF11	ORF27	NN	1	1	ORF11-ORF27
ORF11	ORF38	NN	1	1	ORF11-ORF38					HSV1_UL47-HSV1_UL21	Y2H
ORF12	ORF12	CC	1	1	ORF12-ORF12
ORF12	ORF16	CN	1	1	ORF12-ORF16
ORF12	ORF24N	NC	1	1	ORF12-ORF24
ORF12	ORF25	NN CN CC	3	2	ORF12-ORF25					HSV1_UL46-HSV1_UL33, redundant construct	Y2H red
ORF12C	ORF25	CN CC	2	red 2	ORF12-ORF25						perm-red
ORF12	ORF27	CN	1	1	ORF12-ORF27
ORF33	ORF12C	NN	1	1	ORF12-ORF33
ORF33.5	ORF12C	NN	1	1	ORF12-ORF33.5
ORF12C	ORF37N	CC	1	1	ORF12-ORF37
ORF12	ORF38	CN	1	1	ORF12-ORF38	HSV1_UL46-HSV1_UL21	18602131				LC
ORF12	ORF39	NC	1	1	ORF12-ORF39
ORF12	ORF42	NC	1	2	ORF12-ORF42					redundant construct	red
ORF12C	ORF42	CC	1	red 2	ORF12-ORF42						perm-red
ORF12	ORF60C	NN CN	2	1	ORF12-ORF60
ORF65	ORF12C	NN	1	1	ORF12-ORF65
ORF12	ORF9	NC	1	1	ORF12-ORF9	HSV1_UL46-HSV1_UL49	18602131				LC
ORF6	ORF13	CC	1	1	ORF13-ORF6
ORF14	ORF35	NC	1	1	ORF14-ORF35
ORF64	ORF14N	CC	1	1	ORF14-ORF64
ORF24N	ORF15	CN	1	1	ORF15-ORF24
ORF15F	ORF25	NN	1	2	ORF15-ORF25					HSV1_UL43-HSV1_UL33, redundant construct	Y2H red
ORF15N	ORF25	NN NC	2	red 2	ORF15-ORF25						perm-red
ORF15	ORF42	CC	1	1	ORF15-ORF42
ORF15F	ORF60C	NN	1	1	ORF15-ORF60
ORF68F	ORF15	CN	1	1	ORF15-ORF68
ORF9	ORF15	CN	1	1	ORF15-ORF9
ORF16	ORF16	NN CN CC	3	1	ORF16-ORF16	EBV_BMRF1-EBV_BMRF1, KSHV_59-KSHV_59	15286084	15075322			LC
ORF19	ORF16	NN CN CC	3	1	ORF16-ORF19
ORF24N	ORF16	NN CN CC	3	1	ORF16-ORF24
ORF3	ORF16	NN	1	1	ORF16-ORF3
ORF33	ORF16	NN	1	1	ORF16-ORF33
ORF37N	ORF16	CN	1	1	ORF16-ORF37
ORF16	ORF38	CN	1	2	ORF16-ORF38					redundant direction	red
ORF38	ORF16	CN	1	red 2	ORF16-ORF38						perm-red
ORF42	ORF16	NN	1	1	ORF16-ORF42
ORF58	ORF16	NN	1	1	ORF16-ORF58
ORF16	ORF62	NN CN	2	1	ORF16-ORF62
ORF64	ORF16	NN CN	2	1	ORF16-ORF64
ORF8	ORF16	CN CC	2	1	ORF16-ORF8
ORF39N	ORF17	CN	1	1	ORF17-ORF39
ORF18C	ORF18C	CN	1	2	ORF18-ORF18	EBV_BaRF1-EBV_BaRF1	17446270			HSV1_UL40-HSV1_UL40, KSHV_60-KSHV_60, redundant construct	LC Y2H red
ORF18C	ORF18N	CN CC	2	red 2	ORF18-ORF18						perm-red
ORF18C	ORF19	NN CN	2	2	ORF18-ORF19	HSV1_UL39-HSV1_UL40	1322407	3012359		KSHV_61-KSHV_60, redundant construct	LC Y2H red
ORF19	ORF18C	NN CC	2	red 2	ORF18-ORF19						perm-red
ORF18C	ORF23	CN CC	2	3	ORF18-ORF23					redundant construct	red
ORF18N	ORF23	NN CN CC	3	red 3	ORF18-ORF23						perm-red
ORF23	ORF18N	NC	1	red 3	ORF18-ORF23						perm-red
ORF18C	ORF24N	CC	1	1	ORF18-ORF24
ORF18	ORF25	NN CN CC	3	3	ORF18-ORF25					HSV1_UL40-HSV1_UL33, KSHV_67.5-KSHV_60, redundant construct	Y2H red
ORF18C	ORF25	NN CN CC	3	red 3	ORF18-ORF25						perm-red
ORF18N	ORF25	CN CC	2	red 3	ORF18-ORF25						perm-red
ORF18C	ORF26	CC	1	3	ORF18-ORF26					KSHV_68-KSHV_60, redundant construct	Y2H red
ORF26	ORF18C	CN	1	red 3	ORF18-ORF26						perm-red
ORF26	ORF18N	CN CC	2	red 3	ORF18-ORF26						perm-red
ORF28	ORF18C	CC	1	2	ORF18-ORF28					HSV1_UL30-HSV1_UL40, redundant construct	Y2H red
ORF28	ORF18N	CC	1	red 2	ORF18-ORF28						perm-red
ORF29	ORF18C	CN	1	2	ORF18-ORF29					redundant construct	red
ORF29	ORF18N	CN CC	2	red 2	ORF18-ORF29						perm-red
ORF33	ORF18N	NC CC	2	1	ORF18-ORF33
ORF33.5	ORF18C	NN	1	2	ORF18-ORF33.5					redundant construct	red
ORF33.5	ORF18N	NN NC	2	red 2	ORF18-ORF33.5						perm-red
ORF18C	ORF37N	CC	1	1	ORF18-ORF37
ORF18C	ORF41	CN CC	2	2	ORF18-ORF41					redundant direction	red
ORF41	ORF18C	NN	1	red 2	ORF18-ORF41						perm-red
ORF43	ORF18N	CC	1	1	ORF18-ORF43
ORF18C	ORF53	CC	1	1	ORF18-ORF53
ORF18C	ORF56C	CC	1	1	ORF18-ORF56
ORF57	ORF18N	CN	1	1	ORF18-ORF57
ORF18C	ORF58	CC	1	2	ORF18-ORF58					redundant construct	red
ORF58	ORF18N	NN CN	2	red 2	ORF18-ORF58						perm-red
ORF18C	ORF60C	CN CC	2	1	ORF18-ORF60
ORF62	ORF18C	CN	1	1	ORF18-ORF62
ORF65	ORF18C	NN	1	2	ORF18-ORF65					redundant construct	red
ORF65	ORF18N	NN	1	red 2	ORF18-ORF65						perm-red
ORF18C	ORF68	CC	1	2	ORF18-ORF68					redundant construct	red
ORF18C	ORF68F	CC	1	red 2	ORF18-ORF68						perm-red
ORF18C	ORF9a	CC	1	1	ORF18-ORF9a	EBV_BaRF1-EBV_BLRF1	17446270				LC
ORF18C	S/L C	CC	1	1	ORF18-S/L
ORF19	ORF19	NN CN	2	1	ORF19-ORF19					MCMV_M45-MCMV_M45, KSHV_61-KSHV_61	Y2H
ORF19	ORF24N	CC	1	2	ORF19-ORF24					redundant direction	red
ORF24N	ORF19	CN	1	red 2	ORF19-ORF24						perm-red
ORF19	ORF25	NN NC CN CC	4	1	ORF19-ORF25					MCMV_M45-MCMV_M51	Y2H
ORF19	ORF26	NC CC	2	2	ORF19-ORF26					redundant direction	red
ORF26	ORF19	CN	1	red 2	ORF19-ORF26						perm-red
ORF19	ORF27	NN	1	1	ORF19-ORF27
ORF19	ORF38	NN CN	2	1	ORF19-ORF38
ORF19	ORF39N	CN	1	1	ORF19-ORF39
ORF19	ORF41	NC	1	1	ORF19-ORF41
ORF19	ORF42	CN	1	1	ORF19-ORF42
ORF43	ORF19	NN	1	1	ORF19-ORF43
ORF19	ORF48	NC	1	1	ORF19-ORF48
ORF19	ORF53	NC CC	2	1	ORF19-ORF53
ORF19	ORF57	CN	1	1	ORF19-ORF57
ORF19	ORF58	NC	1	1	ORF19-ORF58
ORF19	ORF60C	CN	1	1	ORF19-ORF60
ORF19	ORF62	NN CN	2	1	ORF19-ORF62
ORF19	ORF68F	NC	1	1	ORF19-ORF68
ORF8	ORF19	NN	1	1	ORF19-ORF8					MCMV_M45-MCMV_M72	Y2H
ORF19	ORF9a	CC	1	1	ORF19-ORF9a
ORF2	ORF25	NN NC	2	1	ORF2-ORF25
ORF2	ORF56C	CN	1	1	ORF2-ORF56
ORF4	ORF20	NC	1	1	ORF20-ORF4
ORF21	ORF22N	NN	1	1	ORF21-ORF22	HSV1_UL36-HSV1_UL37, KSHV_63-KSHV_64	16014918	18602131	18321973	EBV_BOLF1-EBV_BPLF1	LC Y2H
ORF21	ORF23	NN	1	1	ORF21-ORF23	HSV1_UL35-HSV1_UL37	18602131			KSHV_65-KSHV_63	LC Y2H
ORF24N	ORF21	NC	1	1	ORF21-ORF24
ORF21	ORF27	NN	1	2	ORF21-ORF27					redundant direction	red
ORF27	ORF21	NN NC	2	red 2	ORF21-ORF27						perm-red
ORF3	ORF21	NC	1	1	ORF21-ORF3
ORF33	ORF21	NN NC	2	1	ORF21-ORF33
ORF33.5	ORF21	NN NC	2	1	ORF21-ORF33.5
ORF21	ORF34	NN	1	1	ORF21-ORF34
ORF21	ORF42	CN	1	2	ORF21-ORF42					redundant direction	red
ORF42	ORF21	NN NC	2	red 2	ORF21-ORF42						perm-red
ORF43	ORF21	NC	1	1	ORF21-ORF43
ORF21	ORF60C	NN	1	1	ORF21-ORF60	KSHV_63-KSHV_47	18321973				LC
ORF64	ORF21	NC	1	1	ORF21-ORF64
ORF65	ORF21	NN	1	1	ORF21-ORF65
ORF24N	ORF22N	NN	1	1	ORF22-ORF24
ORF33	ORF22N	NN	1	1	ORF22-ORF33
ORF33.5	ORF22N	NN	1	1	ORF22-ORF33.5					EBV_BPLF1-EBV_BDRF1	Y2H
ORF38	ORF22N	NN	1	1	ORF22-ORF38					EBV_BPLF1-EBV_BTRF1	Y2H
ORF41	ORF22N	NN	1	1	ORF22-ORF41	KSHV_64-KSHV_26	18321973				LC
ORF43	ORF22N	NN	1	1	ORF22-ORF43
ORF65	ORF22N	NN	1	1	ORF22-ORF65
ORF68	ORF22N	NN	1	1	ORF22-ORF68
ORF9a	ORF22N	NN	1	1	ORF22-ORF9a
ORF24N	ORF23	CN CC	2	1	ORF23-ORF24
ORF23	ORF25	NC	1	1	ORF23-ORF25					MCMV_M48.2-MCMV_M51, EBV_BFRF3-EBV_BFRF4	Y2H
ORF26	ORF23	CN CC	2	1	ORF23-ORF26
ORF23	ORF27	NN	1	1	ORF23-ORF27
ORF3	ORF23	NC	1	1	ORF23-ORF3
ORF33	ORF23	NN NC	2	1	ORF23-ORF33
ORF23	ORF39N	NN	1	2	ORF23-ORF39					redundant direction	red
ORF39N	ORF23	NC	1	red 2	ORF23-ORF39						perm-red
ORF23	ORF60C	NN	1	2	ORF23-ORF60					redundant direction	red
ORF60C	ORF23	NC CN CC	3	red 2	ORF23-ORF60						perm-red
ORF65	ORF23	NN	1	1	ORF23-ORF65
ORF68	ORF23	NN	1	1	ORF23-ORF68
ORF7	ORF23	NN	1	1	ORF23-ORF7	HSV1_UL35-HSV1_UL51	18602131				LC
ORF23	ORF9	NC	1	2	ORF23-ORF9					redundant direction	red
ORF9	ORF23	CN CC	2	red 2	ORF23-ORF9						perm-red
ORF9a	ORF23	NN	1	1	ORF23-ORF9a
ORF24N	ORF24N	CN CC	2	1	ORF24-ORF24					EBV_BFRF1-EBV_BFRF1	Y2H
ORF24N	ORF25	NN NC CN CC	4	1	ORF24-ORF25					EBV_BFRF1-EBV_BFRF4	Y2H
ORF26	ORF24N	CC	1	1	ORF24-ORF26
ORF24	ORF27	NN NC CN CC	4	4	ORF24-ORF27	HSV1_UL34-HSV1_UL31	10627546	11507225	15731273	HSV1_UL31-HSV1_UL34, redundant direction construct	LC Y2H red
ORF24N	ORF27	NN NC CN CC	4	red 4	ORF24-ORF27	EBV_BFRF1-EBV_BFLF2	15003866	15731265	17446270	MCMV_M53-MCMV_M50	perm-red
ORF27	ORF24	NN	1	red 4	ORF24-ORF27	MCMV_M53-MCMV_M50	17005637			EBV_BFRF1-EBV_BFLF2	perm-red
ORF27	ORF24N	NC CN CC	3	red 4	ORF24-ORF27						perm-red
ORF24N	ORF34	NN	1	1	ORF24-ORF34
ORF24N	ORF38	CN	1	1	ORF24-ORF38
ORF24	ORF39N	NN	1	2	ORF24-ORF39					redundant construct	red
ORF24N	ORF39N	NN CN	2	red 2	ORF24-ORF39						perm-red
ORF24N	ORF41	NC CN CC	3	1	ORF24-ORF41					MCMV_M85-MCMV_M50	Y2H
ORF24N	ORF42	CN	1	2	ORF24-ORF42					redundant direction	red
ORF42	ORF24N	CC	1	red 2	ORF24-ORF42						perm-red
ORF24	ORF46	CN	1	1	ORF24-ORF46					HSV1_UL34-HSV1_UL14	Y2H
ORF24N	ORF52	NN	1	1	ORF24-ORF52
ORF24N	ORF53	CC	1	1	ORF24-ORF53
ORF57	ORF24N	CN	1	1	ORF24-ORF57
ORF24N	ORF58	CN	1	1	ORF24-ORF58
ORF60C	ORF24N	CC	1	1	ORF24-ORF60					EBV_BKRF2-EBV_BFRF1	Y2H
ORF24N	ORF62	NN CN	2	1	ORF24-ORF62
ORF24N	ORF64	CN	1	1	ORF24-ORF64
ORF24N	ORF66	CN	1	1	ORF24-ORF66	HSV1_UL34-HSV1_US3	10627546				LC
ORF67C	ORF24N	CC	1	1	ORF24-ORF67
ORF24N	ORF9a	CC	1	1	ORF24-ORF9a
ORF25	ORF25	NN NC CC	3	1	ORF25-ORF25					HSV1_UL33-HSV1_UL33, MCMV_M51-MCMV_M51, EBV_BFRF4-EBV_BFRF4	Y2H
ORF26	ORF25	NC CN CC	3	1	ORF25-ORF26
ORF27	ORF25	NC CN CC	3	1	ORF25-ORF27					MCMV_M53-MCMV_M51, EBV_BFLF2-EBV_BFRF4, KSHV_67.5-KSHV_69	Y2H
ORF28	ORF25	CN CC	2	1	ORF25-ORF28					HSV1_UL30-HSV1_UL33, MCMV_M51-MCMV_M54, EBV_BALF5-EBV_BFRF4, KSHV_67.5-KSHV_9	Y2H
ORF29	ORF25	CN CC	2	1	ORF25-ORF29					EBV_BALF2-EBV_BFRF4	Y2H
ORF3	ORF25	NN NC CN CC	4	1	ORF25-ORF3					HSV1_UL55-HSV1_UL33	Y2H
ORF30	ORF25	NN	1	1	ORF25-ORF30	HSV1_UL28-HSV1_UL33	17035316			HSV1_UL28-HSV1_UL33, EBV_BFRF4-EBV_BALF3	LC Y2H
ORF25	ORF31N	CN	1	2	ORF25-ORF31					EBV_BALF4-EBV_BFRF4, redundant construct	Y2H red
ORF31C	ORF25	CC	1	red 2	ORF25-ORF31						perm-red
ORF32	ORF25	NN NC CN CC	4	1	ORF25-ORF32
ORF33	ORF25	NN NC CC	3	1	ORF25-ORF33
ORF33.5	ORF25	NN NC	2	1	ORF25-ORF33.5					EBV_BdRF1-EBV_BFRF4, EBV_BFRF4-EBV_BDRF1	Y2H
ORF36	ORF25	NN NC	2	1	ORF25-ORF36
ORF25	ORF38	NN	1	1	ORF25-ORF38					EBV_BFRF4-EBV_BTRF1, KSHV_67.5-KSHV_23	Y2H
ORF25	ORF39N	NN	1	2	ORF25-ORF39					redundant direction	red
ORF39N	ORF25	NN NC CN CC	4	red 2	ORF25-ORF39						perm-red
ORF41	ORF25	NN NC	2	1	ORF25-ORF41
ORF42	ORF25	NN NC CN CC	4	1	ORF25-ORF42
ORF43	ORF25	CN CC	2	1	ORF25-ORF43					HSV1_UL17-HSV1_UL33, MCMV_M93-MCMV_M51, EBV_BGLF1-EBV_BFRF4	Y2H
ORF44	ORF25	NN	1	1	ORF25-ORF44					HSV1_UL16-HSV1_UL33	Y2H
ORF48	ORF25	NC	1	1	ORF25-ORF48
ORF49	ORF25	NN NC CN	3	1	ORF25-ORF49
ORF50	ORF25	NN NC CN CC	4	2	ORF25-ORF50					MCMV_M100-MCMV_M51, EBV_BFRF4-EBV_BBRF3, redundant construct	Y2H red
ORF50C	ORF25	CN CC	2	red 2	ORF25-ORF50						perm-red
ORF51	ORF25	NN	1	1	ORF25-ORF51					HSV1_UL9-HSV1_UL33	Y2H
ORF52	ORF25	NN NC	2	1	ORF25-ORF52					EBV_BBLF2-EBV_BFRF4	Y2H
ORF55	ORF25	NN NC	2	1	ORF25-ORF55					EBV_BBLF4-EBV_BFRF4	Y2H
ORF57	ORF25	NN NC CN CC	4	1	ORF25-ORF57
ORF58	ORF25	NN CN CC	3	1	ORF25-ORF58
ORF59	ORF25	NC	1	1	ORF25-ORF59					HSV1_UL2-HSV1_UL33	Y2H
ORF6	ORF25	CN CC	2	1	ORF25-ORF6
ORF60C	ORF25	NC CN CC	3	1	ORF25-ORF60					EBV_BKRF2-EBV_BFRF4	Y2H
ORF62	ORF25	CN CC	2	1	ORF25-ORF62
ORF64	ORF25	NN NC CN CC	4	1	ORF25-ORF64					HSV1_US10-HSV1_UL33	Y2H
ORF65	ORF25	NN NC	2	2	ORF25-ORF65					redundant construct	red
ORF65N	ORF25	NN NC CN CC	4	red 2	ORF25-ORF65						perm-red
ORF67	ORF25	NC	1	2	ORF25-ORF67					redundant construct	red
ORF67C	ORF25	NC CN CC	3	red 2	ORF25-ORF67						perm-red
ORF68C	ORF25	NN NC CN CC	4	2	ORF25-ORF68					redundant construct	red
ORF68F	ORF25	NN NC	2	red 2	ORF25-ORF68						perm-red
ORF8	ORF25	NN NC CN CC	4	1	ORF25-ORF8					MCMV_M72-MCMV_M51	Y2H
ORF9	ORF25	NC CN CC	3	1	ORF25-ORF9
ORF9a	ORF25	NN CN CC	3	2	ORF25-ORF9a					HSV1_UL49A-HSV1_UL33, redundant construct	Y2H red
ORF9aN	ORF25	NN NC	2	red 2	ORF25-ORF9a						perm-red
S/L	ORF25	NN	1	1	ORF25-S/L
ORF26	ORF26	NN CC	2	1	ORF26-ORF26					EBV_BFLF1-EBV_BFLF1	Y2H
ORF28	ORF26	CC	1	1	ORF26-ORF28					KSHV_68-KSHV_9	Y2H
ORF29	ORF26	CC	1	1	ORF26-ORF29
ORF33	ORF26	CC	1	1	ORF26-ORF33
ORF26	ORF38	NN	1	1	ORF26-ORF38
ORF39N	ORF26	CN	1	1	ORF26-ORF39
ORF42	ORF26	CC	1	1	ORF26-ORF42
ORF43	ORF26	CC	1	1	ORF26-ORF43
ORF26	ORF53	CC	1	1	ORF26-ORF53
ORF26	ORF56C	CC	1	1	ORF26-ORF56
ORF26	ORF60C	CN CC	2	2	ORF26-ORF60					redundant direction	red
ORF60C	ORF26	CC	1	red 2	ORF26-ORF60						perm-red
ORF62	ORF26	CC	1	1	ORF26-ORF62
ORF26	ORF68	CC	1	3	ORF26-ORF68					redundant construct direction	red
ORF26	ORF68F	CC	1	red 3	ORF26-ORF68						perm-red
ORF68F	ORF26	NN	1	red 3	ORF26-ORF68						perm-red
ORF9	ORF26	CN	1	1	ORF26-ORF9
ORF26	ORF9a	CC	1	1	ORF26-ORF9a
ORF26	S/L C	CC	1	1	ORF26-S/L
ORF27	ORF27	NN	1	1	ORF27-ORF27
ORF33	ORF27	NN CN	2	1	ORF27-ORF33
ORF33.5	ORF27	NN	1	1	ORF27-ORF33.5					EBV_BFLF2-EBV_BDRF1	Y2H
ORF38	ORF27	NN	1	1	ORF27-ORF38
ORF4	ORF27	NC	1	1	ORF27-ORF4
ORF42	ORF27	NN	1	1	ORF27-ORF42
ORF50C	ORF27	NN NC	2	1	ORF27-ORF50
ORF27	ORF60C	NN	1	1	ORF27-ORF60
ORF64	ORF27	NN	1	1	ORF27-ORF64
ORF65	ORF27	NN	1	2	ORF27-ORF65					redundant construct	red
ORF65N	ORF27	NN	1	red 2	ORF27-ORF65						perm-red
ORF68	ORF27	NN	1	1	ORF27-ORF68
ORF9a	ORF27	NN	1	1	ORF27-ORF9a
ORF28	ORF3	NC	1	2	ORF28-ORF3					redundant direction	red
ORF3	ORF28	CN	1	red 2	ORF28-ORF3						perm-red
ORF28	ORF38	CN	1	1	ORF28-ORF38
ORF4	ORF28	NC	1	1	ORF28-ORF4
ORF28	ORF56C	CC	1	1	ORF28-ORF56
ORF28	ORF60C	NN	1	1	ORF28-ORF60					KSHV_47-KSHV_9	Y2H
ORF28	ORF68C	NC	1	1	ORF28-ORF68
ORF28	ORF9a	CC	1	1	ORF28-ORF9a
ORF29	ORF56C	CC	1	1	ORF29-ORF56
ORF29	ORF60C	CN CC	2	1	ORF29-ORF60
ORF29	ORF65N	CC	1	1	ORF29-ORF65
ORF29	ORF68F	CC	1	1	ORF29-ORF68
ORF29	ORF9a	CC	1	1	ORF29-ORF9a
ORF3	ORF3	NC	1	1	ORF3-ORF3
ORF33	ORF3	NC	1	1	ORF3-ORF33
ORF3	ORF34	NN	1	1	ORF3-ORF34
ORF3	ORF38	CN	1	1	ORF3-ORF38
ORF3	ORF39N	NN	1	1	ORF3-ORF39
ORF3	ORF41	NC	1	1	ORF3-ORF41
ORF3	ORF46	NN CN	2	1	ORF3-ORF46
ORF3	ORF53	CC	1	1	ORF3-ORF53
ORF3	ORF60C	NN CN	2	1	ORF3-ORF60
ORF3	ORF62	NN	1	1	ORF3-ORF62
ORF31	ORF45	NN	1	1	ORF31-ORF45
ORF31	ORF61	CC	1	1	ORF31-ORF61
ORF32	ORF38	CN	1	1	ORF32-ORF38
ORF32	ORF39N	NN	1	1	ORF32-ORF39
ORF9	ORF32	CN	1	1	ORF32-ORF9
ORF33.5	ORF41	NC	1	1	ORF33.5-ORF41
ORF50C	ORF33.5	CN	1	1	ORF33.5-ORF50					EBV_BdRF1-EBV_BBRF3	Y2H
ORF33.5	ORF56	NN	1	1	ORF33.5-ORF56
ORF33.5	ORF60C	NN	1	1	ORF33.5-ORF60
ORF33.5	ORF66	NN	1	1	ORF33.5-ORF66
ORF33	ORF33	NN CN CC	3	1	ORF33-ORF33					MCMV_M80-MCMV_M80	Y2H
ORF33	ORF33.5	CN	1	2	ORF33-ORF33.5	HSV1_UL26.5-HSV1_UL26	8661404			redundant direction	LC red
ORF33.5	ORF33	NN	1	red 2	ORF33-ORF33.5						perm-red
ORF33	ORF41	NC	1	1	ORF33-ORF41
ORF33	ORF53	CC	1	1	ORF33-ORF53
ORF33	ORF56	NN	1	2	ORF33-ORF56					redundant construct	red
ORF33	ORF56C	CC	1	red 2	ORF33-ORF56						perm-red
ORF33	ORF60C	NN CN CC	3	1	ORF33-ORF60
ORF33	ORF66	NN CN	2	1	ORF33-ORF66
ORF33	ORF68F	CC	1	1	ORF33-ORF68
ORF42	ORF34	NN	1	1	ORF34-ORF42
ORF34	ORF60C	NN	1	1	ORF34-ORF60
ORF8	ORF34	NN	1	1	ORF34-ORF8
ORF35	ORF41	CC	1	1	ORF35-ORF41
ORF65	ORF35	CC	1	1	ORF35-ORF65
ORF36	ORF36	NN	1	1	ORF36-ORF36	KSHV_21-KSHV_21	18321973				LC
ORF36	S/L C	NN	1	2	ORF36-S/L					redundant construct	red
S/L	ORF36	NN	1	red 2	ORF36-S/L						perm-red
ORF39N	ORF37N	CC	1	1	ORF37-ORF39
ORF9	ORF37N	CC	1	1	ORF37-ORF9
ORF39N	ORF38	CN	1	1	ORF38-ORF39					HSV1_UL21-HSV1_UL20	Y2H
ORF4	ORF38	NN CN	2	1	ORF38-ORF4					KSHV_23-KSHV_57	Y2H
ORF42	ORF38	CN	1	1	ORF38-ORF42
ORF38	ORF44	NN NC	2	2	ORF38-ORF44					HSV1_UL16-HSV1_UL21, redundant direction	Y2H red
ORF44	ORF38	NN	1	red 2	ORF38-ORF44						perm-red
ORF46	ORF38	NN	1	1	ORF38-ORF46
ORF49	ORF38	CN	1	1	ORF38-ORF49					EBV_BBLF1-EBV_BTRF1	Y2H
ORF57	ORF38	CN	1	1	ORF38-ORF57
ORF58	ORF38	CN	1	1	ORF38-ORF58
ORF38	ORF61	CC	1	1	ORF38-ORF61
ORF65N	ORF38	CN	1	1	ORF38-ORF65
ORF67C	ORF38	CN	1	1	ORF38-ORF67
ORF9	ORF38	CN	1	1	ORF38-ORF9
ORF39	ORF39	NN	1	1	ORF39-ORF39
ORF41	ORF39N	NN	1	1	ORF39-ORF41
ORF42	ORF39N	NN	1	1	ORF39-ORF42
ORF39N	ORF50	CN	1	1	ORF39-ORF50
ORF39N	ORF57	NC	1	2	ORF39-ORF57					redundant direction	red
ORF57	ORF39N	CN	1	red 2	ORF39-ORF57						perm-red
ORF58	ORF39N	NN CN	2	1	ORF39-ORF58
ORF65	ORF39N	NN	1	2	ORF39-ORF65					redundant construct	red
ORF65N	ORF39N	NN	1	red 2	ORF39-ORF65						perm-red
ORF39	ORF68C	NC	1	2	ORF39-ORF68					redundant construct	red
ORF68F	ORF39N	NN	1	red 2	ORF39-ORF68						perm-red
ORF8	ORF39N	NN	1	1	ORF39-ORF8
ORF9a	ORF39N	CN	1	1	ORF39-ORF9a
ORF4	ORF4	CN	1	1	ORF4-ORF4	HSV1_UL54-HSV1_UL54, KSHV_57-KSHV_57	10329545	15269354		HSV1_UL54-HSV1_UL54, MCMV_M69-MCMV_M69, KSHV_57-KSHV_57	LC Y2H
ORF4	ORF41	NC CN CC	3	1	ORF4-ORF41
ORF4	ORF62	NN	1	1	ORF4-ORF62	HSV1_UL54-HSV1_RS1, VZV_ORF4-VZV_ORF62	8995681	10873781			LC
ORF4	ORF9aN	CC	1	1	ORF4-ORF9a
ORF42	ORF41	NC	1	1	ORF41-ORF42
ORF41	ORF56	NN	1	1	ORF41-ORF56
ORF41	ORF60C	NN	1	1	ORF41-ORF60
ORF42	ORF42	CN	1	1	ORF42-ORF42	HSV1_UL15-HSV1_UL15	11086131				LC
ORF42	ORF53	CC	1	1	ORF42-ORF53					HSV1_UL7-HSV1_UL15, MCMV_M103-MCMV_M89	Y2H
ORF57	ORF42	CN	1	1	ORF42-ORF57
ORF42	ORF60C	NN CN CC	3	1	ORF42-ORF60
ORF42	ORF68F	CC	1	1	ORF42-ORF68
ORF9	ORF42	CN CC	2	1	ORF42-ORF9
ORF42	ORF9a	CC	1	2	ORF42-ORF9a					HSV1_UL49A-HSV1_UL15, redundant construct	Y2H red
ORF9aN	ORF42	CC	1	red 2	ORF42-ORF9a						perm-red
ORF43	ORF56C	CC	1	1	ORF43-ORF56
ORF43	ORF60C	NN	1	1	ORF43-ORF60
ORF43	ORF65N	NN NC CN CC	4	2	ORF43-ORF65					redundant direction	red
ORF65N	ORF43	NN CN	2	red 2	ORF43-ORF65						perm-red
ORF43	ORF9	NC	1	1	ORF43-ORF9
ORF43	ORF9a	CC	1	1	ORF43-ORF9a
ORF44	ORF49	NC	1	2	ORF44-ORF49	HSV1_UL11-HSV1_UL16	16014918	18602131		HSV1_UL11-HSV1_UL16, MCMV_M94-MCMV_M99, EBV_BBLF1-EBV_BGLF2, redundant direction	LC Y2H red
ORF49	ORF44	CN	1	red 2	ORF44-ORF49						perm-red
ORF44	ORF53	NC	1	1	ORF44-ORF53					HSV1_UL7-HSV1_UL16	Y2H
ORF44	ORF61	NN	1	1	ORF44-ORF61
ORF44	ORF62	NN NC	2	1	ORF44-ORF62
ORF57	ORF46	CN	1	1	ORF46-ORF57
ORF50C	ORF50C	NN	1	1	ORF50-ORF50
ORF50C	ORF61	NN	1	1	ORF50-ORF61
ORF50C	ORF62	NN	1	1	ORF50-ORF62
ORF50C	ORF66	CN	1	1	ORF50-ORF66
ORF50	ORF9a	CC	1	1	ORF50-ORF9a	EBV_BLRF1-EBV_BBRF3	11070013			HSV1_UL10-HSV1_UL49A	LC Y2H
ORF60C	ORF53	CC	1	1	ORF53-ORF60
ORF53	ORF7	NN	1	1	ORF53-ORF7					EBV_BSRF1-EBV_BBRF2	Y2H
ORF55	ORF61	NN	1	1	ORF55-ORF61
ORF60C	ORF56C	CC	1	1	ORF56-ORF60
ORF62	ORF56C	CC	1	1	ORF56-ORF62
ORF65	ORF56	NN	1	1	ORF56-ORF65
ORF9a	ORF56	NN	1	1	ORF56-ORF9a
ORF57	ORF62	CN	1	1	ORF57-ORF62
ORF57	ORF9a	CN	1	1	ORF57-ORF9a
ORF58	ORF60C	NN	1	1	ORF58-ORF60
ORF60C	ORF60	NC	1	2	ORF60-ORF60					redundant construct	red
ORF60C	ORF60C	CN CC	2	red 2	ORF60-ORF60						perm-red
ORF62	ORF60C	CN CC	2	1	ORF60-ORF62
ORF65	ORF60C	NN	1	2	ORF60-ORF65					redundant construct	red
ORF65N	ORF60C	NN	1	red 2	ORF60-ORF65						perm-red
ORF68	ORF60C	NN	1	1	ORF60-ORF68
ORF9a	ORF60C	NN	1	1	ORF60-ORF9a
ORF61	ORF61	NN	1	1	ORF61-ORF61	HSV1_RL2-HSV1_RL2	8151788	7966607			LC
ORF62	ORF68F	CC	1	1	ORF62-ORF68
ORF9	ORF62	CN	1	1	ORF62-ORF9	VZV_ORF9-VZV_ORF62	17079304				LC
ORF62	ORF9a	CC	1	2	ORF62-ORF9a					redundant construct	red
ORF62	ORF9aN	CN	1	red 2	ORF62-ORF9a						perm-red
S/L C	ORF62	NN	1	1	ORF62-S/L
ORF63	ORF63	CC	1	1	ORF63-ORF63
ORF64	ORF64	NC	1	1	ORF64-ORF64
ORF65	ORF64	CC	1	1	ORF64-ORF65
ORF68C	ORF64	CN	1	1	ORF64-ORF68
ORF9	ORF64	CN	1	1	ORF64-ORF9
ORF67C	ORF67C	CN	1	1	ORF67-ORF67
ORF67C	ORF68C	CC	1	1	ORF67-ORF68	HSV1_US7-HSV1_US8, VZV_ORF67-VZV_ORF68	7995945	18945783			LC
ORF8	ORF67C	NN	1	1	ORF67-ORF8
ORF67C	ORF9a	CC	1	1	ORF67-ORF9a
ORF7	ORF7	NN	1	1	ORF7-ORF7
ORF8	ORF8	CN	1	1	ORF8-ORF8
ORF9	ORF9aN	CN CC	2	1	ORF9-ORF9a
ORF9a	ORF9a	CC	1	1	ORF9a-ORF9a					HSV1_UL49A-HSV1_UL49A	Y2H
	26	LC	(incl. 11 interologs)
	62	interologs

## Sheet: S2 All PPIs
Supplementary Table S2: All herpesviral protein-protein interactions
Y2H Interaction Set					Literature Curated Interaction Set
Species	Bait_ID	Prey_ID	Reference		Species	ORFA_ID	ORFB_ID	LC Reference (PMID)	Reference (SS: Small Scale Study; LS: Large Scale Study)	Reference Set
VZV	ORF1N	ORF25	Uetz et al.; this study		HSV-1	UL5	UL52	10075707;10501495	10075707;10501495	LC Fossum et al.
VZV	ORF1N	ORF27	Uetz et al.		HSV-1	UL30	UL42	10998337;11333878;15157875;2173776;7964622;8380085;8380091;8382792;8396660	10998337;11333878;15157875;2173776;7964622;8380085;8380091;8382792;8396660	LC Fossum et al.
VZV	ORF1	ORF60C	this study		HSV-1	UL9	UL29	12758170;8397405	12758170;8397405	LC Fossum et al.
VZV	ORF1N	ORF60C	Uetz et al.		HSV-1	UL19	UL26	10497121;8661404	10497121;De Sai et al. (LS)	LC Fossum et al.
VZV	ORF1N	ORF62	Uetz et al.		HSV-1	UL19	UL26.5	10497121;8523566;8661404;8995652;9188587	10497121;8523566;De Sai et al. (LS);8995652;9188587	LC Fossum et al.
VZV	ORF10	ORF32	this study		HSV-1	UL52	UL8	10501495;7931156;9344911	10501495;7931156;9344911	LC Fossum et al.
VZV	ORF10	ORF56C	this study		HSV-1	UL34	UL31	10627546;11507225;15731273	Ye et al. (SS);Reynolds et al. (SS);Liang et al. (SS)	LC Fossum et al.
VZV	ORF11	ORF13	this study		HSV-1	UL34	UL19	10627546	Ye et al. (SS)	LC Fossum et al.
VZV	ORF11	ORF27	Uetz et al.		HSV-1	UL15	UL28	11086131;17035316	Abbotts et al. (SS);Jacobson et al. (SS)	LC Fossum et al.
VZV	ORF11	ORF38	Uetz et al.		HSV-1	UL15	UL15	11086131	Abbotts et al. (SS)	LC Fossum et al.
VZV	ORF12	ORF12	this study		HSV-1	UL28	UL33	17035316	Jacobson et al. (SS)	LC Fossum et al.
VZV	ORF12	ORF16	this study		HSV-1	UL25	UL19	11152516	11152516	LC Fossum et al.
VZV	ORF12	ORF24N	this study		HSV-1	UL25	UL38	11152516	11152516	LC Fossum et al.
VZV	ORF12C	ORF25	this study		HSV-1	US7	US8	7995945	Basu et al. (SS)	LC Fossum et al.
VZV	ORF12	ORF25	Uetz et al.; this study		HSV-1	UL26.5	UL26.5	8661404;9188587	De Sai et al. (LS);9188587	LC Fossum et al.
VZV	ORF12	ORF27	this study		HSV-1	UL26.5	UL26	8661404	De Sai et al. (LS)	LC Fossum et al.
VZV	ORF12C	ORF37N	this study		HSV-1	UL41	UL48	8139019;8642633;12584313;15564467	8139019;8642633;12584313;15564467	LC Fossum et al.
VZV	ORF12	ORF38	this study		HSV-1	UL6	UL15	12743292	12743292	LC Fossum et al.
VZV	ORF12	ORF39	this study		HSV-1	UL6	UL28	12743292	12743292	LC Fossum et al.
VZV	ORF12C	ORF42	this study		HSV-1	UL39	UL40	1322407;3012359	Filatov et al. (SS);Dutia et al. (SS)	LC Fossum et al.
VZV	ORF12	ORF42	this study		HSV-1	UL9	UL42	9454723	9454723	LC Fossum et al.
VZV	ORF12	ORF60C	Uetz et al.; this study		HSV-1	UL9	UL8	7931156	7931156	LC Fossum et al.
VZV	ORF12	ORF9	this study		HSV-1	UL9	UL29	8397405	8397405	LC Fossum et al.
VZV	ORF14	ORF35	this study		HSV-1	UL8	UL52	7931156;9344911	7931156;9344911	LC Fossum et al.
VZV	ORF15F	ORF25	Uetz et al.		HSV-1	UL48	UL22	14675620;15857998	14675620;15857998	LC Fossum et al.
VZV	ORF15N	ORF25	Uetz et al.; this study		HSV-1	UL12	UL29	15078942	15078942	LC Fossum et al.
VZV	ORF15	ORF42	this study		HSV-1	UL12.5	UL29	15078942	15078942	LC Fossum et al.
VZV	ORF15F	ORF60C	Uetz et al.		HSV-1	UL54	UL29	15582656	15582656	LC Fossum et al.
VZV	ORF16	ORF16	Uetz et al.; this study		HSV-1	UL6	UL26.5	12941896	12941896	LC Fossum et al.
VZV	ORF16	ORF38	this study		HSV-1	US6	UL49	15659744	15659744	LC Fossum et al.
VZV	ORF16	ORF62	Uetz et al.; this study		HSV-1	UL11	UL16	16014918;18602131	Vittone et al. (LS);Lee et al. (LS)	LC Fossum et al.
VZV	ORF18C	ORF18C	this study		HSV-1	UL36	UL37	16014918;18602131	Vittone et al. (LS);Lee et al. (LS)	LC Fossum et al.
VZV	ORF18C	ORF18N	this study		HSV-1	UL36	UL48	16014918;18602131	Vittone et al. (LS);Lee et al. (LS)	LC Fossum et al.
VZV	ORF18C	ORF19	Uetz et al.; this study		HSV-1	UL46	UL48	16014918;18602131	Vittone et al. (LS);Lee et al. (LS)	LC Fossum et al.
VZV	ORF18C	ORF23	this study		HSV-1	UL47	UL48	16014918	Vittone et al. (LS)	LC Fossum et al.
VZV	ORF18N	ORF23	Uetz et al.; this study		HSV-1	UL49	UL48	16014918;16189010;18602131;16160145	Vittone et al. (LS);16189010;Lee et al. (LS);16160145	LC Fossum et al.
VZV	ORF18C	ORF24N	this study		HSV-1	US11	US11	16014918;18602131	Vittone et al. (LS);Lee et al. (LS)	LC Fossum et al.
VZV	ORF18N	ORF25	this study		HSV-1	UL37	UL37	16014918;18602131	Vittone et al. (LS);Lee et al. (LS)	LC Fossum et al.
VZV	ORF18	ORF25	Uetz et al.; this study		HSV-1	UL49	UL49	16014918;18602131	Vittone et al. (LS);Lee et al. (LS)	LC Fossum et al.
VZV	ORF18C	ORF25	Uetz et al.; this study		HSV-1	UL5	UL8	7931156;9344911	7931156;9344911	LC Fossum et al.
VZV	ORF18C	ORF26	this study		HSV-1	UL27	UL27	18602131	Lee et al. (LS)	LC Fossum et al.
VZV	ORF18C	ORF37N	this study		HSV-1	UL27	UL48	7941326	7941326	LC Fossum et al.
VZV	ORF18C	ORF41	this study		HSV-1	RS1	RL2	7966607	Yao et al. (SS)	LC Fossum et al.
VZV	ORF18C	ORF53	this study		HSV-1	RL2	RL2	8151788;7966607	Ciufo et al. (SS);Yao et al. (SS)	LC Fossum et al.
VZV	ORF18C	ORF56C	this study		HSV-1	UL18	UL38	8661404;18602131	De Sai et al. (LS);Lee et al. (LS)	LC Fossum et al.
VZV	ORF18C	ORF58	this study		HSV-1	UL54	RS1	8995681	Panagiotidis et al. (SS)	LC Fossum et al.
VZV	ORF18C	ORF60C	this study		HSV-1	UL30	UL8	9261356	9261356	LC Fossum et al.
VZV	ORF18C	ORF68	this study		HSV-1	UL8	UL29	9278436	9278436	LC Fossum et al.
VZV	ORF18C	ORF68F	this study		HSV-1	UL22	UL1	10441558	10441558	LC Fossum et al.
VZV	ORF18C	ORF9a	this study		HSV-1	UL13	US8	9454715	9454715	LC Fossum et al.
VZV	ORF18C	S/L C	this study		HSV-1	UL18	UL18	18602131	Lee et al. (LS)	LC Fossum et al.
VZV	ORF19	ORF16	Uetz et al.; this study		HSV-1	UL35	UL19	18602131	Lee et al. (LS)	LC Fossum et al.
VZV	ORF19	ORF18C	Uetz et al.; this study		HSV-1	UL54	UL54	10329545	Zhi et al. (SS)	LC Fossum et al.
VZV	ORF19	ORF19	Uetz et al.; this study		HSV-1	UL34	US3	10627546	Ye et al. (SS)	LC Fossum et al.
VZV	ORF19	ORF24N	this study		HSV-1	UL35	UL18	18602131	Lee et al. (LS)	LC Fossum et al.
VZV	ORF19	ORF25	Uetz et al.; this study		HSV-1	UL35	UL25	18602131	Lee et al. (LS)	LC Fossum et al.
VZV	ORF19	ORF26	this study		HSV-1	UL35	UL38	18602131	Lee et al. (LS)	LC Fossum et al.
VZV	ORF19	ORF27	Uetz et al.		HSV-1	UL19	UL16	18602131	Lee et al. (LS)	LC Fossum et al.
VZV	ORF19	ORF38	Uetz et al.; this study		HSV-1	UL19	UL21	18602131	Lee et al. (LS)	LC Fossum et al.
VZV	ORF19	ORF39N	this study		HSV-1	UL19	UL48	18602131	Lee et al. (LS)	LC Fossum et al.
VZV	ORF19	ORF41	this study		HSV-1	UL35	UL11	18602131	Lee et al. (LS)	LC Fossum et al.
VZV	ORF19	ORF42	this study		HSV-1	UL35	UL14	18602131	Lee et al. (LS)	LC Fossum et al.
VZV	ORF19	ORF48	this study		HSV-1	UL35	UL16	18602131	Lee et al. (LS)	LC Fossum et al.
VZV	ORF19	ORF53	this study		HSV-1	UL35	UL21	18602131	Lee et al. (LS)	LC Fossum et al.
VZV	ORF19	ORF57	this study		HSV-1	UL35	UL37	18602131	Lee et al. (LS)	LC Fossum et al.
VZV	ORF19	ORF58	this study		HSV-1	UL35	UL48	18602131	Lee et al. (LS)	LC Fossum et al.
VZV	ORF19	ORF60C	this study		HSV-1	UL35	UL51	18602131	Lee et al. (LS)	LC Fossum et al.
VZV	ORF19	ORF62	Uetz et al.; this study		HSV-1	UL35	US3	18602131	Lee et al. (LS)	LC Fossum et al.
VZV	ORF19	ORF68F	this study		HSV-1	UL37	UL38	18602131	Lee et al. (LS)	LC Fossum et al.
VZV	ORF19	ORF9a	this study		HSV-1	UL46	UL18	18602131	Lee et al. (LS)	LC Fossum et al.
VZV	ORF2	ORF25	Uetz et al.; this study		HSV-1	UL46	UL19	18602131	Lee et al. (LS)	LC Fossum et al.
VZV	ORF2	ORF56C	this study		HSV-1	UL46	UL25	18602131	Lee et al. (LS)	LC Fossum et al.
VZV	ORF21	ORF22N	Uetz et al.		HSV-1	UL46	UL38	18602131	Lee et al. (LS)	LC Fossum et al.
VZV	ORF21	ORF23	Uetz et al.		HSV-1	UL4	UL56	18602131	Lee et al. (LS)	LC Fossum et al.
VZV	ORF21	ORF27	Uetz et al.		HSV-1	UL46	UL21	18602131	Lee et al. (LS)	LC Fossum et al.
VZV	ORF21	ORF34	Uetz et al.		HSV-1	UL46	UL37	18602131	Lee et al. (LS)	LC Fossum et al.
VZV	ORF21	ORF42	this study		HSV-1	UL46	UL49	18602131	Lee et al. (LS)	LC Fossum et al.
VZV	ORF21	ORF60C	Uetz et al.		HSV-1	UL46	US3	18602131	Lee et al. (LS)	LC Fossum et al.
VZV	ORF23	ORF18N	this study		HSV-1	UL46	US10	18602131	Lee et al. (LS)	LC Fossum et al.
VZV	ORF23	ORF25	this study		HSV-1	UL49	UL48	18602131	Lee et al. (LS)	LC Fossum et al.
VZV	ORF23	ORF27	Uetz et al.		HSV-1	UL46	UL10	18602131	Lee et al. (LS)	LC Fossum et al.
VZV	ORF23	ORF39N	Uetz et al.		HSV-1	US9	UL49	18602131	Lee et al. (LS)	LC Fossum et al.
VZV	ORF23	ORF60C	Uetz et al.		EBV	BSLF1	BBLF4	10580049	10580049	LC Fossum et al.
VZV	ORF23	ORF9	this study		EBV	BSLF1	BBLF2/BBLF3	10580049	10580049	LC Fossum et al.
VZV	ORF24N	ORF1N	this study		EBV	BBLF4	BBLF2/BBLF3	10580049	10580049	LC Fossum et al.
VZV	ORF24N	ORF15	this study		EBV	BLRF1	BBRF3	11070013	Lake et al. (SS)	LC Fossum et al.
VZV	ORF24N	ORF16	Uetz et al.; this study		EBV	BZLF1	BBLF4	11507224;9765394	11507224;9765394	LC Fossum et al.
VZV	ORF24N	ORF19	this study		EBV	BZLF1	BBLF2/BBLF3	9765394	9765394	LC Fossum et al.
VZV	ORF24N	ORF21	this study		EBV	BFRF1	BFLF2	15003866;15731265;17446270	Lake et al. (SS);Gonnella et al. (SS);Calderwood et al. (LS)	LC Fossum et al.
VZV	ORF24N	ORF22N	Uetz et al.		EBV	BGLF5	BBLF2/BBLF3	15596820	15596820	LC Fossum et al.
VZV	ORF24N	ORF23	this study		EBV	BZLF1	BMRF1	8764021	8764021	LC Fossum et al.
VZV	ORF24N	ORF24N	this study		EBV	BSLF2	BMLF1	9765385	9765385	LC Fossum et al.
VZV	ORF24N	ORF25	Uetz et al.; this study		EBV	EBNA1	EBNA1	11684888;17446270	11684888;Calderwood et al. (LS)	LC Fossum et al.
VZV	ORF24	ORF27	Uetz et al.; this study		EBV	BZLF1	BZLF1	10727769	10727769	LC Fossum et al.
VZV	ORF24N	ORF27	Uetz et al.; this study		EBV	BALF5	BBLF2/BBLF3	10684269	10684269	LC Fossum et al.
VZV	ORF24N	ORF34	Uetz et al.		EBV	BALF5	BSLF1	10684269	10684269	LC Fossum et al.
VZV	ORF24N	ORF38	this study		EBV	BALF5	BBLF4	10684269	10684269	LC Fossum et al.
VZV	ORF24	ORF39N	Uetz et al.		EBV	BXLF2	BZLF2	7539502	7539502	LC Fossum et al.
VZV	ORF24N	ORF39N	Uetz et al.; this study		EBV	BCRF1	BCRF1	9159483	9159483	LC Fossum et al.
VZV	ORF24N	ORF41	this study		EBV	EBNA-LP	EBNA-LP	11773378;14732686	11773378;14732686	LC Fossum et al.
VZV	ORF24N	ORF42	this study		EBV	BMRF1	BMRF1	15286084	Makhov et al. (SS)	LC Fossum et al.
VZV	ORF24	ORF46	this study		EBV	BGLF5	BMRF1	8396819	8396819	LC Fossum et al.
VZV	ORF24N	ORF52	Uetz et al.		EBV	EBNA-LP	EBNA2	14732686	14732686	LC Fossum et al.
VZV	ORF24N	ORF53	this study		EBV	BRLF1	BRLF1	1645863	1645863	LC Fossum et al.
VZV	ORF24N	ORF58	this study		EBV	EBNA2	EBNA2	8207803	8207803	LC Fossum et al.
VZV	ORF24N	ORF62	Uetz et al.; this study		EBV	BaRF1	BaRF1	17446270	Calderwood et al. (LS)	LC Fossum et al.
VZV	ORF24N	ORF64	this study		EBV	BcLF1	BFRF3	17446270	Calderwood et al. (LS)	LC Fossum et al.
VZV	ORF24N	ORF66	this study		EBV	BGLF2	BSLF1	17446270	Calderwood et al. (LS)	LC Fossum et al.
VZV	ORF24N	ORF9a	this study		EBV	BGLF4	BXLF1	17446270	Calderwood et al. (LS)	LC Fossum et al.
VZV	ORF25	ORF25	Uetz et al.; this study		EBV	BNRF1	BLRF2	17446270	Calderwood et al. (LS)	LC Fossum et al.
VZV	ORF25	ORF31N	this study		EBV	LF2	BRLF1	17446270	Calderwood et al. (LS)	LC Fossum et al.
VZV	ORF25	ORF38	Uetz et al.		EBV	LF2	LF2	17446270	Calderwood et al. (LS)	LC Fossum et al.
VZV	ORF25	ORF39N	Uetz et al.		EBV	BNRF2	BLRF3	17446270	Calderwood et al. (LS)	LC Fossum et al.
VZV	ORF26	ORF18C	this study		EBV	BPLF1	BaRF1	17446270	Calderwood et al. (LS)	LC Fossum et al.
VZV	ORF26	ORF18N	this study		EBV	BPLF1	BPLF1	17446270	Calderwood et al. (LS)	LC Fossum et al.
VZV	ORF26	ORF19	this study		EBV	EBNA2	BDLF2	17446270	Calderwood et al. (LS)	LC Fossum et al.
VZV	ORF26	ORF23	this study		EBV	EBNA2	EBNA3A	17446270	Calderwood et al. (LS)	LC Fossum et al.
VZV	ORF26	ORF24N	this study		EBV	BZLF1	EBNA2	17446270	Calderwood et al. (LS)	LC Fossum et al.
VZV	ORF26	ORF25	this study		EBV	EBNA3A	EBNA3A	17446270	Calderwood et al. (LS)	LC Fossum et al.
VZV	ORF26	ORF26	Uetz et al.; this study		EBV	BORF2	BcLF1	17446270	Calderwood et al. (LS)	LC Fossum et al.
VZV	ORF26	ORF38	Uetz et al.		EBV	BRRF2	LMP2A	17446270	Calderwood et al. (LS)	LC Fossum et al.
VZV	ORF26	ORF53	this study		EBV	EBNA3A	EBNA3C	17446270	Calderwood et al. (LS)	LC Fossum et al.
VZV	ORF26	ORF56C	this study		EBV	EBNA3C	BXLF1	17446270	Calderwood et al. (LS)	LC Fossum et al.
VZV	ORF26	ORF60C	this study		EBV	BNLF2a	BNLF2a	17446270	Calderwood et al. (LS)	LC Fossum et al.
VZV	ORF26	ORF68	this study		EBV	BORF2	BALF1	17446270	Calderwood et al. (LS)	LC Fossum et al.
VZV	ORF26	ORF68F	this study		EBV	BXLF1	BILF1	17446270	Calderwood et al. (LS)	LC Fossum et al.
VZV	ORF26	ORF9a	this study		EBV	BXLF1	BRLF1	17446270	Calderwood et al. (LS)	LC Fossum et al.
VZV	ORF26	S/L C	this study		EBV	BBRF1	BSRF1	17446270	Calderwood et al. (LS)	LC Fossum et al.
VZV	ORF27	ORF21	Uetz et al.; this study		EBV	BdRF1	BALF1	17446270	Calderwood et al. (LS)	LC Fossum et al.
VZV	ORF27	ORF24N	this study		EBV	BNRF1	BaRF1	17446270	Calderwood et al. (LS)	LC Fossum et al.
VZV	ORF27	ORF24	Uetz et al.		EBV	BZLF2	BTRF1	17446270	Calderwood et al. (LS)	LC Fossum et al.
VZV	ORF27	ORF25	this study		EBV	LMP1	BKRF2	17446270	Calderwood et al. (LS)	LC Fossum et al.
VZV	ORF27	ORF27	Uetz et al.		EBV	BILF1	EBNA1	17446270	Calderwood et al. (LS)	LC Fossum et al.
VZV	ORF27	ORF60C	Uetz et al.		EBV	BLLF1	BBLF1	17446270	Calderwood et al. (LS)	LC Fossum et al.
VZV	ORF28	ORF18C	this study		EBV	BLLF2	EBNA3B	17446270	Calderwood et al. (LS)	LC Fossum et al.
VZV	ORF28	ORF18N	this study		EBV	LMP1	BLLF2	17446270	Calderwood et al. (LS)	LC Fossum et al.
VZV	ORF28	ORF25	this study		EBV	LMP1	BLRF1	17446270	Calderwood et al. (LS)	LC Fossum et al.
VZV	ORF28	ORF26	this study		EBV	BaRF1	BLRF1	17446270	Calderwood et al. (LS)	LC Fossum et al.
VZV	ORF28	ORF3	this study		EBV	BILF1	BaRF1	17446270	Calderwood et al. (LS)	LC Fossum et al.
VZV	ORF28	ORF38	this study		EBV	BILF1	BXRF1	17446270	Calderwood et al. (LS)	LC Fossum et al.
VZV	ORF28	ORF56C	this study		EBV	BMRF1	EBNA3B	17446270	Calderwood et al. (LS)	LC Fossum et al.
VZV	ORF28	ORF60C	Uetz et al.		EBV	BNLF2b	BDLF1	17446270	Calderwood et al. (LS)	LC Fossum et al.
VZV	ORF28	ORF68C	this study		EBV	EBNA3B	BALF4	17446270	Calderwood et al. (LS)	LC Fossum et al.
VZV	ORF28	ORF9a	this study		EBV	EBNA3B	BDLF1	17446270	Calderwood et al. (LS)	LC Fossum et al.
VZV	ORF29	ORF18C	this study		EBV	EBNA3C	EBNA1	17446270	Calderwood et al. (LS)	LC Fossum et al.
VZV	ORF29	ORF18N	this study		EBV	LMP1	BcLF1	17446270	Calderwood et al. (LS)	LC Fossum et al.
VZV	ORF29	ORF25	this study		MCMV	M123	M112/113	15596821	15596821	LC Fossum et al.
VZV	ORF29	ORF26	this study		MCMV	m139	m141	12719548	12719548	LC Fossum et al.
VZV	ORF29	ORF56C	this study		MCMV	m142	m143	17005694	17005694	LC Fossum et al.
VZV	ORF29	ORF60C	this study		MCMV	M53	M50	17005637	Schnee et al. (SS)	LC Fossum et al.
VZV	ORF29	ORF65N	this study		MCMB	M45	M48	19244336	19244336	LC Whitehurst
VZV	ORF29	ORF68F	this study		VZV	VZV_ORF63	VZV_ORF62	11483768;14722273;12429517	11483768;14722273;12429517	LC Fossum et al.
VZV	ORF29	ORF9a	this study		VZV	VZV_ORF37	VZV_ORF60	7618278	7618278	LC Fossum et al.
VZV	ORF3	ORF1N	this study		VZV	VZV_ORF62	VZV_ORF66	16439528	16439528	LC Fossum et al.
VZV	ORF3	ORF16	Uetz et al.		VZV	VZV_ORF67	VZV_ORF68	18945783	Berarducci et al. (SS)	LC Fossum et al.
VZV	ORF3	ORF21	this study		VZV	VZV_ORF68	VZV_ORF68	18945783	Berarducci et al. (SS)	LC Fossum et al.
VZV	ORF3	ORF23	this study		VZV	VZV_ORF4	VZV_ORF62	10873781	Spengler et al. (SS)	LC Fossum et al.
VZV	ORF3	ORF25	Uetz et al.; this study		VZV	VZV_ORF9	VZV_ORF62	17079304	Cilloniz et al. (SS)	LC Fossum et al.
VZV	ORF3	ORF28	this study		VZV	VZV_ORF37	VZV_ORF68	14990707	14990707	LC Fossum et al.
VZV	ORF3	ORF3	this study		VZV	VZV_ORF42	VZV_ORF30	17868947	17868947	LC Fossum et al.
VZV	ORF3	ORF34	Uetz et al.		KSHV	59	9	11069986	11069986	LC Fossum et al.
VZV	ORF3	ORF38	this study		KSHV	K8	50	12502859	12502859	LC Fossum et al.
VZV	ORF3	ORF39N	Uetz et al.		KSHV	25	65	12634386	12634386	LC Fossum et al.
VZV	ORF3	ORF41	this study		KSHV	73	50	15163750	15163750	LC Fossum et al.
VZV	ORF3	ORF46	Uetz et al.; this study		KSHV	57	50	15269354	Malik et al. (SS)	LC Fossum et al.
VZV	ORF3	ORF53	this study		KSHV	59	59	15075322	Chen et al. (SS)	LC Fossum et al.
VZV	ORF3	ORF60C	Uetz et al.; this study		KSHV	50	50	12915555	12915555	LC Fossum et al.
VZV	ORF3	ORF62	Uetz et al.		KSHV	K12	K12	11336706	11336706	LC Fossum et al.
VZV	ORF30	ORF25	Uetz et al.		KSHV	57	57	15269354	Malik et al. (SS)	LC Fossum et al.
VZV	ORF31C	ORF25	this study		KSHV	K8	K8	15919946	15919946	LC Fossum et al.
VZV	ORF31	ORF45	Uetz et al.		KSHV	11	21	18321973	Rozen et al. (LS)	LC Fossum et al.
VZV	ORF31	ORF61	this study		KSHV	11	47	18321973	Rozen et al. (LS)	LC Fossum et al.
VZV	ORF32	ORF25	Uetz et al.; this study		KSHV	11	53	18321973	Rozen et al. (LS)	LC Fossum et al.
VZV	ORF32	ORF38	this study		KSHV	21	25	18321973	Rozen et al. (LS)	LC Fossum et al.
VZV	ORF32	ORF39N	Uetz et al.		KSHV	21	62	18321973	Rozen et al. (LS)	LC Fossum et al.
VZV	ORF33	ORF12C	Uetz et al.		KSHV	21	21	18321973	Rozen et al. (LS)	LC Fossum et al.
VZV	ORF33	ORF16	Uetz et al.		KSHV	21	64	18321973	Rozen et al. (LS)	LC Fossum et al.
VZV	ORF33	ORF18N	this study		KSHV	21	75	18321973	Rozen et al. (LS)	LC Fossum et al.
VZV	ORF33	ORF21	Uetz et al.; this study		KSHV	21	22	18321973	Rozen et al. (LS)	LC Fossum et al.
VZV	ORF33	ORF22N	Uetz et al.		KSHV	21	47	18321973	Rozen et al. (LS)	LC Fossum et al.
VZV	ORF33	ORF23	Uetz et al.; this study		KSHV	21	53	18321973	Rozen et al. (LS)	LC Fossum et al.
VZV	ORF33	ORF25	Uetz et al.; this study		KSHV	27	39	18321973	Rozen et al. (LS)	LC Fossum et al.
VZV	ORF33	ORF26	this study		KSHV	27	22	18321973	Rozen et al. (LS)	LC Fossum et al.
VZV	ORF33	ORF27	Uetz et al.; this study		KSHV	27	47	18321973	Rozen et al. (LS)	LC Fossum et al.
VZV	ORF33	ORF3	this study		KSHV	27	53	18321973	Rozen et al. (LS)	LC Fossum et al.
VZV	ORF33	ORF33	Uetz et al.; this study		KSHV	33	52	18321973	Rozen et al. (LS)	LC Fossum et al.
VZV	ORF33	ORF33.5	this study		KSHV	33	28	18321973	Rozen et al. (LS)	LC Fossum et al.
VZV	ORF33	ORF41	this study		KSHV	33	39	18321973	Rozen et al. (LS)	LC Fossum et al.
VZV	ORF33	ORF53	this study		KSHV	33	22	18321973	Rozen et al. (LS)	LC Fossum et al.
VZV	ORF33	ORF56C	this study		KSHV	33	53	18321973	Rozen et al. (LS)	LC Fossum et al.
VZV	ORF33	ORF56	Uetz et al.		KSHV	45	26	18321973	Rozen et al. (LS)	LC Fossum et al.
VZV	ORF33	ORF60C	Uetz et al.; this study		KSHV	45	62	18321973	Rozen et al. (LS)	LC Fossum et al.
VZV	ORF33	ORF66	Uetz et al.; this study		KSHV	45	65	18321973	Rozen et al. (LS)	LC Fossum et al.
VZV	ORF33	ORF68F	this study		KSHV	45	11	18321973	Rozen et al. (LS)	LC Fossum et al.
VZV	ORF33.5	ORF12C	Uetz et al.		KSHV	45	21	18321973	Rozen et al. (LS)	LC Fossum et al.
VZV	ORF33.5	ORF18C	Uetz et al.		KSHV	45	27	18321973	Rozen et al. (LS)	LC Fossum et al.
VZV	ORF33.5	ORF18N	Uetz et al.; this study		KSHV	45	33	18321973	Rozen et al. (LS)	LC Fossum et al.
VZV	ORF33.5	ORF21	Uetz et al.; this study		KSHV	45	63	18321973	Rozen et al. (LS)	LC Fossum et al.
VZV	ORF33.5	ORF22N	Uetz et al.		KSHV	45	64	18321973	Rozen et al. (LS)	LC Fossum et al.
VZV	ORF33.5	ORF25	Uetz et al.; this study		KSHV	45	75	18321973	Rozen et al. (LS)	LC Fossum et al.
VZV	ORF33.5	ORF27	Uetz et al.		KSHV	45	39	18321973	Rozen et al. (LS)	LC Fossum et al.
VZV	ORF33.5	ORF33	Uetz et al.		KSHV	45	22	18321973	Rozen et al. (LS)	LC Fossum et al.
VZV	ORF33.5	ORF41	this study		KSHV	45	47	18321973	Rozen et al. (LS)	LC Fossum et al.
VZV	ORF33.5	ORF56	Uetz et al.		KSHV	45	53	18321973	Rozen et al. (LS)	LC Fossum et al.
VZV	ORF33.5	ORF60C	Uetz et al.		KSHV	52	26	18321973	Rozen et al. (LS)	LC Fossum et al.
VZV	ORF33.5	ORF66	Uetz et al.		KSHV	52	45	18321973	Rozen et al. (LS)	LC Fossum et al.
VZV	ORF34	ORF60C	Uetz et al.		KSHV	52	64	18321973	Rozen et al. (LS)	LC Fossum et al.
VZV	ORF35	ORF41	this study		KSHV	52	75	18321973	Rozen et al. (LS)	LC Fossum et al.
VZV	ORF36	ORF25	Uetz et al.; this study		KSHV	52	39	18321973	Rozen et al. (LS)	LC Fossum et al.
VZV	ORF36	ORF36	Uetz et al.		KSHV	52	47	18321973	Rozen et al. (LS)	LC Fossum et al.
VZV	ORF36	S/L C	Uetz et al.		KSHV	52	53	18321973	Rozen et al. (LS)	LC Fossum et al.
VZV	ORF37N	ORF16	this study		KSHV	63	21	18321973	Rozen et al. (LS)	LC Fossum et al.
VZV	ORF38	ORF16	this study		KSHV	63	45	18321973	Rozen et al. (LS)	LC Fossum et al.
VZV	ORF38	ORF22N	Uetz et al.		KSHV	63	64	18321973	Rozen et al. (LS)	LC Fossum et al.
VZV	ORF38	ORF27	Uetz et al.		KSHV	63	47	18321973	Rozen et al. (LS)	LC Fossum et al.
VZV	ORF38	ORF44	Uetz et al.; this study		KSHV	63	53	18321973	Rozen et al. (LS)	LC Fossum et al.
VZV	ORF38	ORF61	this study		KSHV	64	25	18321973	Rozen et al. (LS)	LC Fossum et al.
VZV	ORF39N	ORF17	this study		KSHV	64	26	18321973	Rozen et al. (LS)	LC Fossum et al.
VZV	ORF39N	ORF23	this study		KSHV	64	62	18321973	Rozen et al. (LS)	LC Fossum et al.
VZV	ORF39N	ORF25	Uetz et al.; this study		KSHV	64	11	18321973	Rozen et al. (LS)	LC Fossum et al.
VZV	ORF39N	ORF26	this study		KSHV	64	33	18321973	Rozen et al. (LS)	LC Fossum et al.
VZV	ORF39N	ORF37N	this study		KSHV	64	64	18321973	Rozen et al. (LS)	LC Fossum et al.
VZV	ORF39N	ORF38	this study		KSHV	64	75	18321973	Rozen et al. (LS)	LC Fossum et al.
VZV	ORF39	ORF39	Uetz et al.		KSHV	64	28	18321973	Rozen et al. (LS)	LC Fossum et al.
VZV	ORF39N	ORF50	this study		KSHV	64	39	18321973	Rozen et al. (LS)	LC Fossum et al.
VZV	ORF39N	ORF57	this study		KSHV	64	22	18321973	Rozen et al. (LS)	LC Fossum et al.
VZV	ORF39	ORF68C	this study		KSHV	64	47	18321973	Rozen et al. (LS)	LC Fossum et al.
VZV	ORF4	ORF20	this study		KSHV	75	62	18321973	Rozen et al. (LS)	LC Fossum et al.
VZV	ORF4	ORF27	this study		KSHV	75	39	18321973	Rozen et al. (LS)	LC Fossum et al.
VZV	ORF4	ORF28	this study		KSHV	75	53	18321973	Rozen et al. (LS)	LC Fossum et al.
VZV	ORF4	ORF38	Uetz et al.; this study
VZV	ORF4	ORF4	this study
VZV	ORF4	ORF41	this study
VZV	ORF4	ORF62	Uetz et al.
VZV	ORF4	ORF9aN	this study
VZV	ORF41	ORF18C	Uetz et al.
VZV	ORF41	ORF22N	Uetz et al.
VZV	ORF41	ORF25	Uetz et al.; this study
VZV	ORF41	ORF39N	Uetz et al.
VZV	ORF41	ORF56	Uetz et al.
VZV	ORF41	ORF60C	Uetz et al.
VZV	ORF42	ORF16	Uetz et al.
VZV	ORF42	ORF21	Uetz et al.; this study
VZV	ORF42	ORF24N	this study
VZV	ORF42	ORF25	Uetz et al.; this study
VZV	ORF42	ORF26	this study
VZV	ORF42	ORF27	Uetz et al.
VZV	ORF42	ORF34	Uetz et al.
VZV	ORF42	ORF38	this study
VZV	ORF42	ORF39N	Uetz et al.
VZV	ORF42	ORF41	this study
VZV	ORF42	ORF42	this study
VZV	ORF42	ORF53	this study
VZV	ORF42	ORF60C	Uetz et al.; this study
VZV	ORF42	ORF68F	this study
VZV	ORF42	ORF9a	this study
VZV	ORF43	ORF1N	this study
VZV	ORF43	ORF18N	this study
VZV	ORF43	ORF19	Uetz et al.
VZV	ORF43	ORF21	this study
VZV	ORF43	ORF22N	Uetz et al.
VZV	ORF43	ORF25	this study
VZV	ORF43	ORF26	this study
VZV	ORF43	ORF56C	this study
VZV	ORF43	ORF60C	Uetz et al.
VZV	ORF43	ORF65N	Uetz et al.; this study
VZV	ORF43	ORF9	this study
VZV	ORF43	ORF9a	this study
VZV	ORF44	ORF25	Uetz et al.
VZV	ORF44	ORF38	Uetz et al.
VZV	ORF44	ORF49	this study
VZV	ORF44	ORF53	this study
VZV	ORF44	ORF61	Uetz et al.
VZV	ORF44	ORF62	Uetz et al.; this study
VZV	ORF46	ORF38	Uetz et al.
VZV	ORF48	ORF25	this study
VZV	ORF49	ORF25	Uetz et al.; this study
VZV	ORF49	ORF38	this study
VZV	ORF49	ORF44	this study
VZV	ORF50C	ORF25	this study
VZV	ORF50	ORF25	Uetz et al.; this study
VZV	ORF50C	ORF27	Uetz et al.; this study
VZV	ORF50C	ORF33.5	this study
VZV	ORF50C	ORF50C	Uetz et al.
VZV	ORF50C	ORF61	Uetz et al.
VZV	ORF50C	ORF62	Uetz et al.
VZV	ORF50C	ORF66	this study
VZV	ORF50	ORF9a	this study
VZV	ORF51	ORF25	Uetz et al.
VZV	ORF52	ORF25	Uetz et al.; this study
VZV	ORF53	ORF7	Uetz et al.
VZV	ORF55	ORF25	Uetz et al.; this study
VZV	ORF55	ORF61	Uetz et al.
VZV	ORF57	ORF10	Uetz et al.; this study
VZV	ORF57	ORF18N	this study
VZV	ORF57	ORF24N	this study
VZV	ORF57	ORF25	Uetz et al.; this study
VZV	ORF57	ORF38	this study
VZV	ORF57	ORF39N	this study
VZV	ORF57	ORF42	this study
VZV	ORF57	ORF46	this study
VZV	ORF57	ORF62	this study
VZV	ORF57	ORF9a	this study
VZV	ORF58	ORF16	Uetz et al.
VZV	ORF58	ORF18N	Uetz et al.; this study
VZV	ORF58	ORF25	Uetz et al.; this study
VZV	ORF58	ORF38	this study
VZV	ORF58	ORF39N	Uetz et al.; this study
VZV	ORF58	ORF60C	Uetz et al.
VZV	ORF59	ORF25	this study
VZV	ORF6	ORF13	this study
VZV	ORF6	ORF25	this study
VZV	ORF60C	ORF23	this study
VZV	ORF60C	ORF24N	this study
VZV	ORF60C	ORF25	this study
VZV	ORF60C	ORF26	this study
VZV	ORF60C	ORF53	this study
VZV	ORF60C	ORF56C	this study
VZV	ORF60C	ORF60C	this study
VZV	ORF60C	ORF60	this study
VZV	ORF61	ORF61	Uetz et al.
VZV	ORF62	ORF18C	this study
VZV	ORF62	ORF25	this study
VZV	ORF62	ORF26	this study
VZV	ORF62	ORF56C	this study
VZV	ORF62	ORF60C	this study
VZV	ORF62	ORF68F	this study
VZV	ORF62	ORF9a	this study
VZV	ORF62	ORF9aN	this study
VZV	ORF63	ORF63	this study
VZV	ORF64	ORF14N	this study
VZV	ORF64	ORF16	Uetz et al.; this study
VZV	ORF64	ORF21	this study
VZV	ORF64	ORF25	Uetz et al.; this study
VZV	ORF64	ORF27	Uetz et al.
VZV	ORF64	ORF64	this study
VZV	ORF65	ORF12C	Uetz et al.
VZV	ORF65	ORF18C	Uetz et al.
VZV	ORF65	ORF18N	Uetz et al.
VZV	ORF65	ORF21	Uetz et al.
VZV	ORF65	ORF22N	Uetz et al.
VZV	ORF65	ORF23	Uetz et al.
VZV	ORF65	ORF25	Uetz et al.; this study
VZV	ORF65N	ORF25	Uetz et al.; this study
VZV	ORF65	ORF27	Uetz et al.
VZV	ORF65N	ORF27	Uetz et al.
VZV	ORF65	ORF35	this study
VZV	ORF65N	ORF38	this study
VZV	ORF65	ORF39N	Uetz et al.
VZV	ORF65N	ORF39N	Uetz et al.
VZV	ORF65N	ORF43	Uetz et al.; this study
VZV	ORF65	ORF56	Uetz et al.
VZV	ORF65	ORF60C	Uetz et al.
VZV	ORF65N	ORF60C	Uetz et al.
VZV	ORF65	ORF64	this study
VZV	ORF67C	ORF24N	this study
VZV	ORF67	ORF25	this study
VZV	ORF67C	ORF25	this study
VZV	ORF67C	ORF38	this study
VZV	ORF67C	ORF67C	this study
VZV	ORF67C	ORF68C	this study
VZV	ORF67C	ORF9a	this study
VZV	ORF68F	ORF15	this study
VZV	ORF68	ORF22N	Uetz et al.
VZV	ORF68	ORF23	Uetz et al.
VZV	ORF68F	ORF25	Uetz et al.; this study
VZV	ORF68C	ORF25	Uetz et al.; this study
VZV	ORF68F	ORF26	Uetz et al.
VZV	ORF68	ORF27	Uetz et al.
VZV	ORF68F	ORF39N	Uetz et al.
VZV	ORF68	ORF60C	Uetz et al.
VZV	ORF68C	ORF64	this study
VZV	ORF7	ORF23	Uetz et al.
VZV	ORF7	ORF7	Uetz et al.
VZV	ORF8	ORF16	this study
VZV	ORF8	ORF19	Uetz et al.
VZV	ORF8	ORF25	Uetz et al.; this study
VZV	ORF8	ORF34	Uetz et al.
VZV	ORF8	ORF39N	Uetz et al.
VZV	ORF8	ORF67C	Uetz et al.
VZV	ORF8	ORF8	this study
VZV	ORF9	ORF15	this study
VZV	ORF9	ORF23	this study
VZV	ORF9	ORF25	this study
VZV	ORF9	ORF26	this study
VZV	ORF9	ORF32	this study
VZV	ORF9	ORF37N	this study
VZV	ORF9	ORF38	this study
VZV	ORF9	ORF42	this study
VZV	ORF9	ORF62	this study
VZV	ORF9	ORF64	this study
VZV	ORF9	ORF9aN	this study
VZV	ORF9a	ORF22N	Uetz et al.
VZV	ORF9a	ORF23	Uetz et al.
VZV	ORF9a	ORF25	Uetz et al.; this study
VZV	ORF9aN	ORF25	Uetz et al.; this study
VZV	ORF9a	ORF27	Uetz et al.
VZV	ORF9a	ORF39N	this study
VZV	ORF9aN	ORF42	this study
VZV	ORF9a	ORF56	Uetz et al.
VZV	ORF9a	ORF60C	Uetz et al.
VZV	ORF9a	ORF9a	this study
VZV	S/L	ORF25	Uetz et al.
VZV	S/L	ORF36	Uetz et al.
VZV	S/L C	ORF62	Uetz et al.
	ORFA_ID	ORFB_ID
HSV-1	RL2	UL49	Fossum et al.
HSV-1	UL2	UL12	Fossum et al.
HSV-1	UL2	UL14	Fossum et al.
HSV-1	UL2	UL33	Fossum et al.
HSV-1	UL2	UL37	Fossum et al.
HSV-1	UL2	UL40	Fossum et al.
HSV-1	UL2	UL53	Fossum et al.
HSV-1	UL3	UL4	Fossum et al.
HSV-1	UL7	UL7	Fossum et al.
HSV-1	UL7	UL14	Fossum et al.
HSV-1	UL7	UL15	Fossum et al.
HSV-1	UL7	UL16	Fossum et al.
HSV-1	UL7	UL33	Fossum et al.
HSV-1	UL7	UL45	Fossum et al.
HSV-1	UL7	UL53	Fossum et al.
HSV-1	UL7	US2	Fossum et al.
HSV-1	UL9	UL15	Fossum et al.
HSV-1	UL9	UL33	Fossum et al.
HSV-1	UL9	UL45	Fossum et al.
HSV-1	UL10	UL49A	Fossum et al.
HSV-1	UL10	US8A	Fossum et al.
HSV-1	UL11	UL16	Fossum et al.
HSV-1	UL14	UL14	Fossum et al.
HSV-1	UL16	UL14	Fossum et al.
HSV-1	UL16	UL21	Fossum et al.
HSV-1	UL16	UL33	Fossum et al.
HSV-1	UL17	UL33	Fossum et al.
HSV-1	UL17	UL45	Fossum et al.
HSV-1	UL21	UL20	Fossum et al.
HSV-1	UL23	UL40	Fossum et al.
HSV-1	UL23	UL45	Fossum et al.
HSV-1	UL26	UL45	Fossum et al.
HSV-1	UL26	UL53	Fossum et al.
HSV-1	UL28	UL33	Fossum et al.
HSV-1	UL28	UL40	Fossum et al.
HSV-1	UL28	UL45	Fossum et al.
HSV-1	UL28	UL53	Fossum et al.
HSV-1	UL28	US2	Fossum et al.
HSV-1	UL30	UL14	Fossum et al.
HSV-1	UL30	UL33	Fossum et al.
HSV-1	UL30	UL40	Fossum et al.
HSV-1	UL30	UL45	Fossum et al.
HSV-1	UL30	UL53	Fossum et al.
HSV-1	UL31	UL34	Fossum et al.
HSV-1	UL31	UL45	Fossum et al.
HSV-1	UL33	UL33	Fossum et al.
HSV-1	UL34	UL14	Fossum et al.
HSV-1	UL36	UL48	Fossum et al.
HSV-1	UL38	UL14	Fossum et al.
HSV-1	UL38	UL18	Fossum et al.
HSV-1	UL38	UL33	Fossum et al.
HSV-1	UL38	UL45	Fossum et al.
HSV-1	UL38	UL48	Fossum et al.
HSV-1	UL40	UL14	Fossum et al.
HSV-1	UL40	UL15	Fossum et al.
HSV-1	UL40	UL33	Fossum et al.
HSV-1	UL40	UL37	Fossum et al.
HSV-1	UL40	UL40	Fossum et al.
HSV-1	UL40	UL53	Fossum et al.
HSV-1	UL43	UL33	Fossum et al.
HSV-1	UL43	UL40	Fossum et al.
HSV-1	UL43	UL45	Fossum et al.
HSV-1	UL43	UL49A	Fossum et al.
HSV-1	UL43	UL53	Fossum et al.
HSV-1	UL43	US2	Fossum et al.
HSV-1	UL44	UL17	Fossum et al.
HSV-1	UL44	UL21	Fossum et al.
HSV-1	UL44	UL33	Fossum et al.
HSV-1	UL44	UL40	Fossum et al.
HSV-1	UL45	UL45	Fossum et al.
HSV-1	UL45	UL53	Fossum et al.
HSV-1	UL46	UL33	Fossum et al.
HSV-1	UL46	UL45	Fossum et al.
HSV-1	UL46	UL53	Fossum et al.
HSV-1	UL47	UL14	Fossum et al.
HSV-1	UL47	UL15	Fossum et al.
HSV-1	UL47	UL17	Fossum et al.
HSV-1	UL47	UL21	Fossum et al.
HSV-1	UL47	UL40	Fossum et al.
HSV-1	UL47	UL48	Fossum et al.
HSV-1	UL47	UL49	Fossum et al.
HSV-1	UL47	US1	Fossum et al.
HSV-1	UL47	US11	Fossum et al.
HSV-1	UL49	UL49	Fossum et al.
HSV-1	UL49	US8	Fossum et al.
HSV-1	UL49A	UL15	Fossum et al.
HSV-1	UL49A	UL33	Fossum et al.
HSV-1	UL49A	UL49A	Fossum et al.
HSV-1	UL53	UL33	Fossum et al.
HSV-1	UL53	UL53	Fossum et al.
HSV-1	UL54	UL54	Fossum et al.
HSV-1	UL55	UL33	Fossum et al.
HSV-1	UL55	UL45	Fossum et al.
HSV-1	UL55	UL53	Fossum et al.
HSV-1	UL56	UL21	Fossum et al.
HSV-1	UL56	UL49	Fossum et al.
HSV-1	UL56	US1	Fossum et al.
HSV-1	UL56	US11	Fossum et al.
HSV-1	US1	US7	Fossum et al.
HSV-1	US2	UL33	Fossum et al.
HSV-1	US2	UL45	Fossum et al.
HSV-1	US2	UL53	Fossum et al.
HSV-1	US2	US2	Fossum et al.
HSV-1	US4	UL53	Fossum et al.
HSV-1	US5	UL43	Fossum et al.
HSV-1	US8	UL53	Fossum et al.
HSV-1	US10	UL14	Fossum et al.
HSV-1	US10	UL23	Fossum et al.
HSV-1	US10	UL33	Fossum et al.
HSV-1	US10	UL45	Fossum et al.
HSV-1	US11	US11	Fossum et al.
MCMV	M1	M88	Fossum et al.
MCMV	M3	M9	Fossum et al.
MCMV	M3	M10	Fossum et al.
MCMV	M3	M50	Fossum et al.
MCMV	M3	M55	Fossum et al.
MCMV	M3	M72	Fossum et al.
MCMV	M3	M80	Fossum et al.
MCMV	M3	M106	Fossum et al.
MCMV	M3	M119.2	Fossum et al.
MCMV	M3	M119.3	Fossum et al.
MCMV	M7	M125	Fossum et al.
MCMV	M7	M163	Fossum et al.
MCMV	M7	M164	Fossum et al.
MCMV	M7	M169	Fossum et al.
MCMV	M8	M50	Fossum et al.
MCMV	M10	M95	Fossum et al.
MCMV	M11	M26	Fossum et al.
MCMV	M11	M72	Fossum et al.
MCMV	M11	M87	Fossum et al.
MCMV	M11	M93	Fossum et al.
MCMV	M11	M125	Fossum et al.
MCMV	M11	M126	Fossum et al.
MCMV	M11	M162	Fossum et al.
MCMV	M11	M168	Fossum et al.
MCMV	M14	M119.3	Fossum et al.
MCMV	M17	M3	Fossum et al.
MCMV	M17	M9	Fossum et al.
MCMV	M17	M10	Fossum et al.
MCMV	M17	M13	Fossum et al.
MCMV	M17	M14	Fossum et al.
MCMV	M17	M48.2	Fossum et al.
MCMV	M17	M55	Fossum et al.
MCMV	M17	M72	Fossum et al.
MCMV	M17	M106	Fossum et al.
MCMV	M17	M107	Fossum et al.
MCMV	M17	M119.2	Fossum et al.
MCMV	M17	M119.3	Fossum et al.
MCMV	M17	M126	Fossum et al.
MCMV	M17	M163	Fossum et al.
MCMV	M17	M164	Fossum et al.
MCMV	M17	M169	Fossum et al.
MCMV	M18	M119.2	Fossum et al.
MCMV	M18	M163	Fossum et al.
MCMV	M20	M40	Fossum et al.
MCMV	M20	M119.2	Fossum et al.
MCMV	M22	M48.2	Fossum et al.
MCMV	M22	M72	Fossum et al.
MCMV	M22	M87	Fossum et al.
MCMV	M22	M88	Fossum et al.
MCMV	M22	M93	Fossum et al.
MCMV	M22	M107	Fossum et al.
MCMV	M22	M125	Fossum et al.
MCMV	M22	M126	Fossum et al.
MCMV	M22	M128	Fossum et al.
MCMV	M22	M134	Fossum et al.
MCMV	M22	M142	Fossum et al.
MCMV	M22	M144	Fossum et al.
MCMV	M22	M162	Fossum et al.
MCMV	M22	M168	Fossum et al.
MCMV	M22	M169	Fossum et al.
MCMV	M23.1	M29.1	Fossum et al.
MCMV	M23.1	M51	Fossum et al.
MCMV	M23.1	M87	Fossum et al.
MCMV	M23.1	M88	Fossum et al.
MCMV	M25.1a	M168	Fossum et al.
MCMV	M25.2	M69	Fossum et al.
MCMV	M26	M126	Fossum et al.
MCMV	M26	M168	Fossum et al.
MCMV	M28	M106	Fossum et al.
MCMV	M28	M119.3	Fossum et al.
MCMV	M28	M169	Fossum et al.
MCMV	M29.1	M29.1	Fossum et al.
MCMV	M29.1	M30	Fossum et al.
MCMV	M29.1	M51	Fossum et al.
MCMV	M29.1	M72	Fossum et al.
MCMV	M29.1	M97	Fossum et al.
MCMV	M29.1	M106	Fossum et al.
MCMV	M29.1	M107	Fossum et al.
MCMV	M29.1	M127	Fossum et al.
MCMV	M29.1	M144	Fossum et al.
MCMV	M29.1	M162	Fossum et al.
MCMV	M29.1	M169	Fossum et al.
MCMV	M30	M106	Fossum et al.
MCMV	M30	M144	Fossum et al.
MCMV	M32	M168	Fossum et al.
MCMV	M35	M106	Fossum et al.
MCMV	M35	M144	Fossum et al.
MCMV	M36	M25.1a	Fossum et al.
MCMV	M36	M126	Fossum et al.
MCMV	M36	M144	Fossum et al.
MCMV	M36	M163	Fossum et al.
MCMV	M36	M164	Fossum et al.
MCMV	M36	M168	Fossum et al.
MCMV	M36	M169	Fossum et al.
MCMV	M37	M10	Fossum et al.
MCMV	M37	M55	Fossum et al.
MCMV	M37	M119.2	Fossum et al.
MCMV	M37	M144	Fossum et al.
MCMV	M37	M163	Fossum et al.
MCMV	M37	M169	Fossum et al.
MCMV	M40	M106	Fossum et al.
MCMV	M40	M119.3	Fossum et al.
MCMV	M40	M146	Fossum et al.
MCMV	M40	M168	Fossum et al.
MCMV	M41	M9	Fossum et al.
MCMV	M41	M50	Fossum et al.
MCMV	M41	M72	Fossum et al.
MCMV	M41	M119.2	Fossum et al.
MCMV	M41	M147	Fossum et al.
MCMV	M43	M29.1	Fossum et al.
MCMV	M43	M87	Fossum et al.
MCMV	M43	M88	Fossum et al.
MCMV	M43	M93	Fossum et al.
MCMV	M43	M103	Fossum et al.
MCMV	M43	M144	Fossum et al.
MCMV	M43	M168	Fossum et al.
MCMV	M45	M45	Fossum et al.
MCMV	M45	M48	Fossum et al.
MCMV	M45	M51	Fossum et al.
MCMV	M45	M72	Fossum et al.
MCMV	M45	M168	Fossum et al.
MCMV	M48	M10	Fossum et al.
MCMV	M48	M94	Fossum et al.
MCMV	M48	M137	Fossum et al.
MCMV	M48.1	M51	Fossum et al.
MCMV	M48.2	M48.2	Fossum et al.
MCMV	M48.2	M51	Fossum et al.
MCMV	M48.2	M86	Fossum et al.
MCMV	M48.2	M87	Fossum et al.
MCMV	M48.2	M91	Fossum et al.
MCMV	M48.2	M119.2	Fossum et al.
MCMV	M50	M10	Fossum et al.
MCMV	M50	M14	Fossum et al.
MCMV	M50	M55	Fossum et al.
MCMV	M50	M119.2	Fossum et al.
MCMV	M50	M119.3	Fossum et al.
MCMV	M50	M126	Fossum et al.
MCMV	M50	M168	Fossum et al.
MCMV	M50	M169	Fossum et al.
MCMV	M51	M48	Fossum et al.
MCMV	M51	M51	Fossum et al.
MCMV	M51	M54	Fossum et al.
MCMV	M51	M97	Fossum et al.
MCMV	M51	M126	Fossum et al.
MCMV	M52	M75	Fossum et al.
MCMV	M52	M97	Fossum et al.
MCMV	M53	M50	Fossum et al.
MCMV	M53	M51	Fossum et al.
MCMV	M53	M169	Fossum et al.
MCMV	M55	M125	Fossum et al.
MCMV	M55	M163	Fossum et al.
MCMV	M55	M164	Fossum et al.
MCMV	M56	M1	Fossum et al.
MCMV	M56	M14	Fossum et al.
MCMV	M69	M69	Fossum et al.
MCMV	M69	M72	Fossum et al.
MCMV	M69	M89	Fossum et al.
MCMV	M72	M51	Fossum et al.
MCMV	M73	M55	Fossum et al.
MCMV	M73	M119.3	Fossum et al.
MCMV	M73	M168	Fossum et al.
MCMV	M73	M169	Fossum et al.
MCMV	M77	M48	Fossum et al.
MCMV	M77	M51	Fossum et al.
MCMV	M77	M88	Fossum et al.
MCMV	M77	M103	Fossum et al.
MCMV	M77	M126	Fossum et al.
MCMV	M77	M168	Fossum et al.
MCMV	M80	M80	Fossum et al.
MCMV	M84	M23.1	Fossum et al.
MCMV	M84	M33	Fossum et al.
MCMV	M85	M50	Fossum et al.
MCMV	M85	M77	Fossum et al.
MCMV	M85	M85	Fossum et al.
MCMV	M86	M48.1	Fossum et al.
MCMV	M87	M163	Fossum et al.
MCMV	M87	M164	Fossum et al.
MCMV	M89	M93	Fossum et al.
MCMV	M90	M35	Fossum et al.
MCMV	M90	M51	Fossum et al.
MCMV	M90	M72	Fossum et al.
MCMV	M90	M88	Fossum et al.
MCMV	M90	M93	Fossum et al.
MCMV	M90	M103	Fossum et al.
MCMV	M90	M107	Fossum et al.
MCMV	M90	M119.2	Fossum et al.
MCMV	M90	M144	Fossum et al.
MCMV	M90	M168	Fossum et al.
MCMV	M90	M169	Fossum et al.
MCMV	M90	M29.1	Fossum et al.
MCMV	M93	M50	Fossum et al.
MCMV	M93	M51	Fossum et al.
MCMV	M93	M72	Fossum et al.
MCMV	M93	M77	Fossum et al.
MCMV	M93	M85	Fossum et al.
MCMV	M93	M87	Fossum et al.
MCMV	M93	M88	Fossum et al.
MCMV	M93	M93	Fossum et al.
MCMV	M93	M106	Fossum et al.
MCMV	M93	M107	Fossum et al.
MCMV	M93	M25.1a	Fossum et al.
MCMV	M94	M99	Fossum et al.
MCMV	M95	M51	Fossum et al.
MCMV	M97	M54	Fossum et al.
MCMV	M97	M95	Fossum et al.
MCMV	M98	M97	Fossum et al.
MCMV	M98	M106	Fossum et al.
MCMV	M98	M114	Fossum et al.
MCMV	M99	M10	Fossum et al.
MCMV	M99	M35	Fossum et al.
MCMV	M99	M72	Fossum et al.
MCMV	M99	M90	Fossum et al.
MCMV	M99	M106	Fossum et al.
MCMV	M99	M119.2	Fossum et al.
MCMV	M100	M26	Fossum et al.
MCMV	M100	M48.2	Fossum et al.
MCMV	M100	M51	Fossum et al.
MCMV	M100	M72	Fossum et al.
MCMV	M100	M73.5	Fossum et al.
MCMV	M100	M87	Fossum et al.
MCMV	M100	M168	Fossum et al.
MCMV	M103	M51	Fossum et al.
MCMV	M103	M53	Fossum et al.
MCMV	M103	M89	Fossum et al.
MCMV	M103	M97	Fossum et al.
MCMV	M108	M25.1a	Fossum et al.
MCMV	M108	M26	Fossum et al.
MCMV	M108	M48.2	Fossum et al.
MCMV	M108	M51	Fossum et al.
MCMV	M108	M72	Fossum et al.
MCMV	M108	M87	Fossum et al.
MCMV	M108	M88	Fossum et al.
MCMV	M108	M93	Fossum et al.
MCMV	M108	M103	Fossum et al.
MCMV	M117.1	M3	Fossum et al.
MCMV	M117.1	M9	Fossum et al.
MCMV	M117.1	M10	Fossum et al.
MCMV	M117.1	M13	Fossum et al.
MCMV	M117.1	M14	Fossum et al.
MCMV	M117.1	M55	Fossum et al.
MCMV	M117.1	M91	Fossum et al.
MCMV	M117.1	M106	Fossum et al.
MCMV	M117.1	M119.2	Fossum et al.
MCMV	M117.1	M119.3	Fossum et al.
MCMV	M117.1	M163	Fossum et al.
MCMV	M117.1	M164	Fossum et al.
MCMV	M117.1	M169	Fossum et al.
MCMV	M119.1	M26	Fossum et al.
MCMV	M119.1	M48.2	Fossum et al.
MCMV	M119.1	M51	Fossum et al.
MCMV	M119.1	M72	Fossum et al.
MCMV	M119.1	M87	Fossum et al.
MCMV	M119.1	M126	Fossum et al.
MCMV	M119.1	M152	Fossum et al.
MCMV	M119.1	M155	Fossum et al.
MCMV	M119.1	M162	Fossum et al.
MCMV	M119.1	M163	Fossum et al.
MCMV	M119.1	M168	Fossum et al.
MCMV	M119.2	M10	Fossum et al.
MCMV	M119.2	M12	Fossum et al.
MCMV	M119.2	M14	Fossum et al.
MCMV	M119.2	M55	Fossum et al.
MCMV	M119.2	M71	Fossum et al.
MCMV	M119.2	M72	Fossum et al.
MCMV	M119.2	M91	Fossum et al.
MCMV	M119.2	M106	Fossum et al.
MCMV	M119.2	M119.2	Fossum et al.
MCMV	M119.2	M125	Fossum et al.
MCMV	M119.2	M128	Fossum et al.
MCMV	M119.2	M136	Fossum et al.
MCMV	M119.2	M164	Fossum et al.
MCMV	M119.2	M169	Fossum et al.
MCMV	M119.3	M119.2	Fossum et al.
MCMV	M119.4	M29.1	Fossum et al.
MCMV	M119.4	M126	Fossum et al.
MCMV	M119.4	M152	Fossum et al.
MCMV	M119.4	M155	Fossum et al.
MCMV	M119.5	M87	Fossum et al.
MCMV	M119.5	M88	Fossum et al.
MCMV	M119.5	M162	Fossum et al.
MCMV	M119.5	M168	Fossum et al.
MCMV	M120	M125	Fossum et al.
MCMV	M120	M126	Fossum et al.
MCMV	M120	M127	Fossum et al.
MCMV	M120	M144	Fossum et al.
MCMV	M120	M168	Fossum et al.
MCMV	M120	M169	Fossum et al.
MCMV	M124	M10	Fossum et al.
MCMV	M124	M106	Fossum et al.
MCMV	M124	M119.3	Fossum et al.
MCMV	M124	M169	Fossum et al.
MCMV	M124.1	M50	Fossum et al.
MCMV	M125	M72	Fossum et al.
MCMV	M125	M126	Fossum et al.
MCMV	M125	M163	Fossum et al.
MCMV	M125	M168	Fossum et al.
MCMV	M125	M169	Fossum et al.
MCMV	M126	M72	Fossum et al.
MCMV	M126	M87	Fossum et al.
MCMV	M126	M88	Fossum et al.
MCMV	M126	M126	Fossum et al.
MCMV	M126	M168	Fossum et al.
MCMV	M127	M78	Fossum et al.
MCMV	M127	M88	Fossum et al.
MCMV	M127	M93	Fossum et al.
MCMV	M127	M103	Fossum et al.
MCMV	M130	M71	Fossum et al.
MCMV	M131	M26	Fossum et al.
MCMV	M131	M126	Fossum et al.
MCMV	M131	M134	Fossum et al.
MCMV	M131	M48.2	Fossum et al.
MCMV	M131	M87	Fossum et al.
MCMV	M134	M9	Fossum et al.
MCMV	M134	M48.2	Fossum et al.
MCMV	M134	M126	Fossum et al.
MCMV	M134	M168	Fossum et al.
MCMV	M135	M119.3	Fossum et al.
MCMV	M138	M2	Fossum et al.
MCMV	M138	M3	Fossum et al.
MCMV	M138	M9	Fossum et al.
MCMV	M138	M10	Fossum et al.
MCMV	M138	M12	Fossum et al.
MCMV	M138	M13	Fossum et al.
MCMV	M138	M14	Fossum et al.
MCMV	M138	M20	Fossum et al.
MCMV	M138	M29.1	Fossum et al.
MCMV	M138	M30	Fossum et al.
MCMV	M138	M40	Fossum et al.
MCMV	M138	M48.2	Fossum et al.
MCMV	M138	M55	Fossum et al.
MCMV	M138	M72	Fossum et al.
MCMV	M138	M107	Fossum et al.
MCMV	M138	M119.2	Fossum et al.
MCMV	M138	M119.3	Fossum et al.
MCMV	M138	M119.5	Fossum et al.
MCMV	M138	M164	Fossum et al.
MCMV	M138	M169	Fossum et al.
MCMV	M139	M26	Fossum et al.
MCMV	M140	M50	Fossum et al.
MCMV	M140	M72	Fossum et al.
MCMV	M140	M88	Fossum et al.
MCMV	M140	M93	Fossum et al.
MCMV	M140	M107	Fossum et al.
MCMV	M140	M124.1	Fossum et al.
MCMV	M140	M126	Fossum et al.
MCMV	M140	M128	Fossum et al.
MCMV	M140	M136	Fossum et al.
MCMV	M140	M141	Fossum et al.
MCMV	M140	M168	Fossum et al.
MCMV	M142	M126	Fossum et al.
MCMV	M142	M128	Fossum et al.
MCMV	M142	M143	Fossum et al.
MCMV	M142	M161	Fossum et al.
MCMV	M142	M168	Fossum et al.
MCMV	M144	M144	Fossum et al.
MCMV	M146	M48.2	Fossum et al.
MCMV	M147	M72	Fossum et al.
MCMV	M150	M40	Fossum et al.
MCMV	M150	M136	Fossum et al.
MCMV	M150	M169	Fossum et al.
MCMV	M151	M9	Fossum et al.
MCMV	M151	M10	Fossum et al.
MCMV	M151	M13	Fossum et al.
MCMV	M151	M14	Fossum et al.
MCMV	M151	M48.2	Fossum et al.
MCMV	M151	M51	Fossum et al.
MCMV	M151	M55	Fossum et al.
MCMV	M151	M72	Fossum et al.
MCMV	M151	M87	Fossum et al.
MCMV	M151	M119.2	Fossum et al.
MCMV	M151	M119.3	Fossum et al.
MCMV	M151	M162	Fossum et al.
MCMV	M154	M119.2	Fossum et al.
MCMV	M154	M169	Fossum et al.
MCMV	M155	M119.2	Fossum et al.
MCMV	M159	M3	Fossum et al.
MCMV	M159	M10	Fossum et al.
MCMV	M159	M13	Fossum et al.
MCMV	M159	M14	Fossum et al.
MCMV	M159	M55	Fossum et al.
MCMV	M159	M91	Fossum et al.
MCMV	M159	M106	Fossum et al.
MCMV	M159	M119.3	Fossum et al.
MCMV	M159	M163	Fossum et al.
MCMV	M159	M164	Fossum et al.
MCMV	M159	M169	Fossum et al.
MCMV	M161	M10	Fossum et al.
MCMV	M161	M13	Fossum et al.
MCMV	M161	M55	Fossum et al.
MCMV	M161	M106	Fossum et al.
MCMV	M161	M119.2	Fossum et al.
MCMV	M162	M26	Fossum et al.
MCMV	M162	M48.2	Fossum et al.
MCMV	M162	M72	Fossum et al.
MCMV	M162	M88	Fossum et al.
MCMV	M162	M125	Fossum et al.
MCMV	M162	M126	Fossum et al.
MCMV	M162	M134	Fossum et al.
MCMV	M162	M162	Fossum et al.
MCMV	M162	M168	Fossum et al.
MCMV	M163	M119.2	Fossum et al.
MCMV	M163	M119.3	Fossum et al.
MCMV	M163	M163	Fossum et al.
MCMV	M163	M169	Fossum et al.
MCMV	M168	M119.2	Fossum et al.
MCMV	M170	M78	Fossum et al.
EBV	A73	BALF3	Fossum et al.
EBV	A73	BARF0	Fossum et al.
EBV	A73	BBLF2	Fossum et al.
EBV	A73	BDRF1	Fossum et al.
EBV	A73	BFRF4	Fossum et al.
EBV	A73	BGLF2	Fossum et al.
EBV	A73	BGLF3	Fossum et al.
EBV	A73	BGLF5	Fossum et al.
EBV	A73	BLLF2	Fossum et al.
EBV	A73	BTRF1	Fossum et al.
EBV	BALF1	BALF3	Fossum et al.
EBV	BALF1	BFRF4	Fossum et al.
EBV	BALF1	BGLF5	Fossum et al.
EBV	BALF1	BSRF1	Fossum et al.
EBV	BALF1	EBNA3A	Fossum et al.
EBV	BALF2	BALF3	Fossum et al.
EBV	BALF2	BFRF4	Fossum et al.
EBV	BALF3	BGLF5	Fossum et al.
EBV	BALF3	BORF1	Fossum et al.
EBV	BALF3	BTRF1	Fossum et al.
EBV	BALF4	BALF3	Fossum et al.
EBV	BALF4	BARF0	Fossum et al.
EBV	BALF4	BBLF2	Fossum et al.
EBV	BALF4	BBRF3	Fossum et al.
EBV	BALF4	BCRF1	Fossum et al.
EBV	BALF4	BDLF4	Fossum et al.
EBV	BALF4	BDRF1	Fossum et al.
EBV	BALF4	BFLF2	Fossum et al.
EBV	BALF4	BFRF4	Fossum et al.
EBV	BALF4	BGLF2	Fossum et al.
EBV	BALF4	BGLF3	Fossum et al.
EBV	BALF4	BGLF5	Fossum et al.
EBV	BALF4	BKRF3	Fossum et al.
EBV	BALF4	BLLF2	Fossum et al.
EBV	BALF4	BLRF2	Fossum et al.
EBV	BALF4	BOLF1	Fossum et al.
EBV	BALF4	BORF1	Fossum et al.
EBV	BALF4	BPLF1	Fossum et al.
EBV	BALF4	BSRF1	Fossum et al.
EBV	BALF4	BTRF1	Fossum et al.
EBV	BALF4	EBNA3A	Fossum et al.
EBV	BALF4	EBNA-LP	Fossum et al.
EBV	BALF5	BALF3	Fossum et al.
EBV	BALF5	BARF0	Fossum et al.
EBV	BALF5	BFRF4	Fossum et al.
EBV	BALF5	BGLF2	Fossum et al.
EBV	BALF5	BNRF1	Fossum et al.
EBV	BALF5	EBNA3A	Fossum et al.
EBV	BARF0	BFRF4	Fossum et al.
EBV	BARF1	EBNA3A	Fossum et al.
EBV	BBLF1	BGLF2	Fossum et al.
EBV	BBLF1	BTRF1	Fossum et al.
EBV	BBLF2	BALF3	Fossum et al.
EBV	BBLF2	BARF0	Fossum et al.
EBV	BBLF2	BDRF1	Fossum et al.
EBV	BBLF2	BFLF2	Fossum et al.
EBV	BBLF2	BFRF4	Fossum et al.
EBV	BBLF2	BORF1	Fossum et al.
EBV	BBLF3	EBNA3A	Fossum et al.
EBV	BBLF4	BALF3	Fossum et al.
EBV	BBLF4	BFRF4	Fossum et al.
EBV	BBRF1	BMLF1	Fossum et al.
EBV	BBRF2	BTRF1	Fossum et al.
EBV	BBRF3	BDLF2	Fossum et al.
EBV	BBRF3	BFRF1	Fossum et al.
EBV	BBRF3	BNLF2a	Fossum et al.
EBV	BcLF1	BNLF2a	Fossum et al.
EBV	BCRF1	EBNA3A	Fossum et al.
EBV	BDLF2	BALF3	Fossum et al.
EBV	BDLF2	BARF0	Fossum et al.
EBV	BDLF2	BDLF2	Fossum et al.
EBV	BDLF2	BDRF1	Fossum et al.
EBV	BDLF2	BFRF4	Fossum et al.
EBV	BDLF2	BGLF3	Fossum et al.
EBV	BDLF2	BSRF1	Fossum et al.
EBV	BDLF3	EBNA3A	Fossum et al.
EBV	BdRF1	BALF3	Fossum et al.
EBV	BdRF1	BARF0	Fossum et al.
EBV	BdRF1	BBLF2	Fossum et al.
EBV	BdRF1	BBRF3	Fossum et al.
EBV	BdRF1	BCRF1	Fossum et al.
EBV	BdRF1	BDRF1	Fossum et al.
EBV	BdRF1	BFRF4	Fossum et al.
EBV	BdRF1	BGLF2	Fossum et al.
EBV	BdRF1	BGLF3	Fossum et al.
EBV	BdRF1	BGLF5	Fossum et al.
EBV	BdRF1	BLLF2	Fossum et al.
EBV	BdRF1	BMLF1	Fossum et al.
EBV	BdRF1	BTRF1	Fossum et al.
EBV	BDRF1	BALF3	Fossum et al.
EBV	BDRF1	BDRF1	Fossum et al.
EBV	BDRF1	BGLF2	Fossum et al.
EBV	BDRF1	BGLF5	Fossum et al.
EBV	BDRF1	BTRF1	Fossum et al.
EBV	BERF3	BALF3	Fossum et al.
EBV	BERF3	BARF0	Fossum et al.
EBV	BERF3	BBLF2	Fossum et al.
EBV	BERF3	BDRF1	Fossum et al.
EBV	BERF3	BFLF2	Fossum et al.
EBV	BERF3	BFRF4	Fossum et al.
EBV	BERF3	BGLF3	Fossum et al.
EBV	BERF3	BGLF5	Fossum et al.
EBV	BERF3	BMLF1	Fossum et al.
EBV	BERF3	BORF1	Fossum et al.
EBV	BERF3	BTRF1	Fossum et al.
EBV	BERF3	EBNA3A	Fossum et al.
EBV	BFLF1	BDRF1	Fossum et al.
EBV	BFLF1	BFLF1	Fossum et al.
EBV	BFLF1	BFLF2	Fossum et al.
EBV	BFLF1	BGLF2	Fossum et al.
EBV	BFLF1	BORF1	Fossum et al.
EBV	BFLF2	BALF3	Fossum et al.
EBV	BFLF2	BCRF1	Fossum et al.
EBV	BFLF2	BDRF1	Fossum et al.
EBV	BFLF2	BFRF4	Fossum et al.
EBV	BFLF2	BGLF2	Fossum et al.
EBV	BFRF1	BDLF2	Fossum et al.
EBV	BFRF1	BFLF2	Fossum et al.
EBV	BFRF1	BFRF1	Fossum et al.
EBV	BFRF1	BFRF4	Fossum et al.
EBV	BFRF3	BFRF4	Fossum et al.
EBV	BFRF4	BALF3	Fossum et al.
EBV	BFRF4	BBRF3	Fossum et al.
EBV	BFRF4	BCRF1	Fossum et al.
EBV	BFRF4	BDRF1	Fossum et al.
EBV	BFRF4	BFRF4	Fossum et al.
EBV	BFRF4	BTRF1	Fossum et al.
EBV	BGLF1	BARF0	Fossum et al.
EBV	BGLF1	BDRF1	Fossum et al.
EBV	BGLF1	BFRF1	Fossum et al.
EBV	BGLF1	BFRF4	Fossum et al.
EBV	BGLF1	BLLF2	Fossum et al.
EBV	BGLF1	BNLF2a	Fossum et al.
EBV	BGLF1	BTRF1	Fossum et al.
EBV	BGLF1	EBNA3A	Fossum et al.
EBV	BHRF1	BALF3	Fossum et al.
EBV	BHRF1	BDLF2	Fossum et al.
EBV	BHRF1	BFRF1	Fossum et al.
EBV	BHRF1	BFRF3	Fossum et al.
EBV	BHRF1	BFRF4	Fossum et al.
EBV	BHRF1	BNLF2a	Fossum et al.
EBV	BHRF1	EBNA3A	Fossum et al.
EBV	BKRF2	BDLF2	Fossum et al.
EBV	BKRF2	BFRF1	Fossum et al.
EBV	BKRF2	BFRF4	Fossum et al.
EBV	BKRF2	BNLF2a	Fossum et al.
EBV	BLLF1	BLLF1	Fossum et al.
EBV	BLLF1	BLLF2	Fossum et al.
EBV	BLLF1	EBNA3A	Fossum et al.
EBV	BLRF1	BDLF2	Fossum et al.
EBV	BLRF1	BNLF2a	Fossum et al.
EBV	BLRF1	EBNA3A	Fossum et al.
EBV	BLRF2	BLRF2	Fossum et al.
EBV	BLRF2	EBNA-LP	Fossum et al.
EBV	BMRF2	BDLF2	Fossum et al.
EBV	BMRF2	BFRF1	Fossum et al.
EBV	BMRF2	BNLF2a	Fossum et al.
EBV	BNLF2a	BDLF2	Fossum et al.
EBV	BNLF2a	BFRF1	Fossum et al.
EBV	BNLF2a	BNLF2a	Fossum et al.
EBV	BNLF2b	EBNA3A	Fossum et al.
EBV	BNRF1	BBLF1	Fossum et al.
EBV	BNRF1	BFRF4	Fossum et al.
EBV	BNRF1	BLRF2	Fossum et al.
EBV	BNRF1	EBNA-LP	Fossum et al.
EBV	BOLF1	BPLF1	Fossum et al.
EBV	BPLF1	BALF3	Fossum et al.
EBV	BPLF1	BARF0	Fossum et al.
EBV	BPLF1	BBRF3	Fossum et al.
EBV	BPLF1	BCRF1	Fossum et al.
EBV	BPLF1	BDRF1	Fossum et al.
EBV	BPLF1	BFLF2	Fossum et al.
EBV	BPLF1	BFRF4	Fossum et al.
EBV	BPLF1	BHRF1	Fossum et al.
EBV	BPLF1	BPLF1	Fossum et al.
EBV	BPLF1	BTRF1	Fossum et al.
EBV	BPLF1	EBNA3A	Fossum et al.
EBV	BRLF1	BDLF2	Fossum et al.
EBV	BSRF1	BARF0	Fossum et al.
EBV	BSRF1	BBRF2	Fossum et al.
EBV	BSRF1	BDRF1	Fossum et al.
EBV	BSRF1	BFLF2	Fossum et al.
EBV	BSRF1	BFRF4	Fossum et al.
EBV	BSRF1	BGLF5	Fossum et al.
EBV	BSRF1	BTRF1	Fossum et al.
EBV	BSRF1	EBNA3A	Fossum et al.
EBV	BTRF1	BLRF2	Fossum et al.
EBV	BTRF1	EBNA-LP	Fossum et al.
EBV	BXRF1	BMLF1	Fossum et al.
EBV	BZLF1	BGLF2	Fossum et al.
EBV	BZLF1	BSRF1	Fossum et al.
EBV	BZLF2	BDLF2	Fossum et al.
EBV	BZLF2	BLLF1	Fossum et al.
EBV	BZLF2	BNLF2a	Fossum et al.
EBV	EBNA3C	BBLF2	Fossum et al.
EBV	EBNA3C	BFRF4	Fossum et al.
EBV	EBNA3C	BLLF2	Fossum et al.
EBV	EBNA-LP	BDLF2	Fossum et al.
EBV	EBNA-LP	BFRF1	Fossum et al.
EBV	EBNA-LP	BNLF2a	Fossum et al.
EBV	LF2	LF2	Fossum et al.
EBV	LMP1	BcLF1	Fossum et al.
EBV	LMP1	BDLF2	Fossum et al.
EBV	LMP1	BFRF1	Fossum et al.
EBV	LMP1	BNLF2a	Fossum et al.
EBV	LMP2A	BALF3	Fossum et al.
EBV	LMP2A	BARF0	Fossum et al.
EBV	LMP2A	BDRF1	Fossum et al.
EBV	LMP2A	BFLF2	Fossum et al.
EBV	LMP2A	BFRF4	Fossum et al.
EBV	LMP2A	BLLF2	Fossum et al.
EBV	LMP2A	BTRF1	Fossum et al.
EBV	LMP2A	EBNA3A	Fossum et al.
EBV	LMP2B	BDLF2	Fossum et al.
EBV	RPMS1	BBLF2	Fossum et al.
EBV	RPMS1	BGLF3	Fossum et al.
EBV	RPMS1	BLLF2	Fossum et al.
EBV	RPMS1	BMLF1	Fossum et al.
KSHV	6	52	Uetz et al.
KSHV	6	K15	Uetz et al.
KSHV	23	28	Uetz et al.
KSHV	23	29b	Uetz et al.
KSHV	23	30	Uetz et al.
KSHV	23	45	Uetz et al.
KSHV	23	57	Uetz et al.
KSHV	23	60	Uetz et al.
KSHV	23	63	Uetz et al.
KSHV	23	K09	Uetz et al.
KSHV	25	65	Uetz et al.
KSHV	27	58	Uetz et al.
KSHV	28	28	Uetz et al.
KSHV	28	29b	Uetz et al.
KSHV	28	30	Uetz et al.
KSHV	28	K11	Uetz et al.
KSHV	29b	50	Uetz et al.
KSHV	29b	54	Uetz et al.
KSHV	29b	72	Uetz et al.
KSHV	29b	K08.1	Uetz et al.
KSHV	29b	K10.5	Uetz et al.
KSHV	30	29b	Uetz et al.
KSHV	31	30	Uetz et al.
KSHV	31	31	Uetz et al.
KSHV	31	41	Uetz et al.
KSHV	31	67.5	Uetz et al.
KSHV	31	68	Uetz et al.
KSHV	31	K11	Uetz et al.
KSHV	36	48	Uetz et al.
KSHV	36	56	Uetz et al.
KSHV	36	61	Uetz et al.
KSHV	37	K08	Uetz et al.
KSHV	39	9	Uetz et al.
KSHV	41	9	Uetz et al.
KSHV	41	28	Uetz et al.
KSHV	41	29b	Uetz et al.
KSHV	41	63	Uetz et al.
KSHV	45	36	Uetz et al.
KSHV	45	50	Uetz et al.
KSHV	45	72	Uetz et al.
KSHV	47	9	Uetz et al.
KSHV	50	57	Uetz et al.
KSHV	50	75	Uetz et al.
KSHV	52	34	Uetz et al.
KSHV	52	49	Uetz et al.
KSHV	52	52	Uetz et al.
KSHV	52	57	Uetz et al.
KSHV	52	59	Uetz et al.
KSHV	52	60	Uetz et al.
KSHV	52	69	Uetz et al.
KSHV	54	36	Uetz et al.
KSHV	54	62	Uetz et al.
KSHV	56	60	Uetz et al.
KSHV	57	57	Uetz et al.
KSHV	60	60	Uetz et al.
KSHV	60	K01	Uetz et al.
KSHV	61	57	Uetz et al.
KSHV	61	60	Uetz et al.
KSHV	61	61	Uetz et al.
KSHV	65	63	Uetz et al.
KSHV	67.5	9	Uetz et al.
KSHV	67.5	23	Uetz et al.
KSHV	67.5	28	Uetz et al.
KSHV	67.5	29b	Uetz et al.
KSHV	67.5	34	Uetz et al.
KSHV	67.5	59	Uetz et al.
KSHV	67.5	60	Uetz et al.
KSHV	67.5	63	Uetz et al.
KSHV	67.5	69	Uetz et al.
KSHV	67.5	75	Uetz et al.
KSHV	68	9	Uetz et al.
KSHV	68	29b	Uetz et al.
KSHV	68	57	Uetz et al.
KSHV	68	59	Uetz et al.
KSHV	68	60	Uetz et al.
KSHV	68	75	Uetz et al.
KSHV	72	37	Uetz et al.
KSHV	74	27	Uetz et al.
KSHV	74	29b	Uetz et al.
KSHV	K03	53	Uetz et al.
KSHV	K03	60	Uetz et al.
KSHV	K03	K03	Uetz et al.
KSHV	K03	K07	Uetz et al.
KSHV	K05	6	Uetz et al.
KSHV	K05	28	Uetz et al.
KSHV	K05	34	Uetz et al.
KSHV	K05	53	Uetz et al.
KSHV	K05	59	Uetz et al.
KSHV	K05	60	Uetz et al.
KSHV	K07	74	Uetz et al.
KSHV	K07	K05	Uetz et al.
KSHV	K08	57	Uetz et al.
KSHV	K08	60	Uetz et al.
KSHV	K08.1	75	Uetz et al.
KSHV	K09	63	Uetz et al.
KSHV	K09	69	Uetz et al.
KSHV	K10	2	Uetz et al.
KSHV	K10	9	Uetz et al.
KSHV	K10	28	Uetz et al.
KSHV	K10	29b	Uetz et al.
KSHV	K10	31	Uetz et al.
KSHV	K10	37	Uetz et al.
KSHV	K10	39	Uetz et al.
KSHV	K10	41	Uetz et al.
KSHV	K10	47	Uetz et al.
KSHV	K10	49	Uetz et al.
KSHV	K10	59	Uetz et al.
KSHV	K10	60	Uetz et al.
KSHV	K10	61	Uetz et al.
KSHV	K10	67.5	Uetz et al.
KSHV	K10	68	Uetz et al.
KSHV	K10	K12	Uetz et al.
KSHV	K10.5	56	Uetz et al.
KSHV	K10.5	75	Uetz et al.
KSHV	K11	34	Uetz et al.
KSHV	K11	29b	Uetz et al.
KSHV	K11	59	Uetz et al.
KSHV	K11	60	Uetz et al.
KSHV	K11	61	Uetz et al.
KSHV	K11	69	Uetz et al.
KSHV	K12	29b	Uetz et al.
KSHV	K12	60	Uetz et al.
KSHV	K12	K12	Uetz et al.

## Sheet: S3 Verifications
Supplementary Table S3
Verification of permutated Y2H constructs
A. Permutations and contribution to interaction data. PPIs is the number of interactions
found with this combination. Other combinations are all interactions not found with combination.
For example, NN found 182, all other combinations found 223 in addition to those found by NN.
The "fold increase" is the ratio of other combinations over PPIs, I.e. the fold increase of interactions
that are found when additional combinations are used in addition to the one indicated.
PPIs + other combinations is always 405.
	Combination	PPIs	other comb.	fold increase
	NN	182	223	2.2
	NC	89	316	4.5
	CN	149	256	2.7
	CC	144	261	2.8
		564	1056
B. Verification by additional evidence. Verifications include literature-curated interactions,
large-scale Y2H assays, or interactions found with alternative constructs. For example, there are
15 non-redundant interactions that have been found in all 4 combinations (NN, NC, CN, CC).
(redundant interactions are those thare are found among the same proteins but using different
constructs, e.g. between ORF24 and ORF27 as well as between ORF24N and ORF27). Redundant
interactions are labelled by "red" in column PPIs in Suppl. Table 1.
Verified interactions have been verified by (1) an elsewhere published interaction (indicated by
the PubMed ID in Result list), (2) a large-scale Y2H experiment (also published), or by an
independent construct (e.g. a fragment of a protein in addition to a full-length protein) or topology
(e.g. NN reproduced by CC).
			combinations
		1	2	3	4
	verified PPIs	76	17	9	9
	all PPIs	267	48	20	13
	% verified	0.28	0.35	0.45	0.69
C. All permutations seem to be created equal. The interactions found for each permutation were
checked for their fraction of verified interactions as described in B. No permutation seems to be
superior to any other permutation though. Note that the percentages are larger than in B because
redundant interactions were counted as well. Such redundant interactions are generated by
different constructs of the same protein all of which may confirm an interaction of another permutation.
		NN	NC	CN	CC
	verified	83	45	71	68
	total	182	90	151	146
	%verified	0.45	0.5	0.47	0.47
D. Literature-curated interactions (data for Figure 5A). Number of interactions that have
been published in small-scale studies of VZV or other herpesviruses (i.e. interologs). For example,
8 interactions found in the NN screen have been published before. When multiple screens are considered,
e.g. 2 screens (Table D2), 9 interactions have been found either in the NN or NC screen. When 4
different combinations are considered, 14 published interactions are found in either one of the screens.
D1	positives	NN	NC	CN	CC	average	% of 67
	1 screen	8	2	8	5	5.75	8.6
	2 screens		see table below			9.2	13.7	(order as above, e.g. NN-NC, NN-CN, NN-CC)
	3 screens	11	13	11	12	11.75	17.5	(except the one listed)
	4 screens					14	20.9
D2	2 screens	NN	NC	CN	CC	(that is, either or)
	NN	x	9	11	10
	NC	x	x	9	6
	CN	x	x	x	10
	CC	x	x	x	x
	* number of positives from screen shown above in combination with NC, CN, or CC
E. Verification by Y2H interologs (data for Figure 5B). As in Table D above but using interologs from large-scale
screens (Uetz et al. 2006, Fossum et al. 2009) as basis for comparison. Supplementary Table S7 in Fossum et al. (2009)
lists 166 interactions among "core proteins" (I.e. proteins which are conserved in all 5 herpesviruses studied:
HSV, mCMV, EBV, or KSHV and VZV although the latter was not considered here), 51 of which are found in this study.
E1	positives	NN	NC	CN	CC	average	% of 166
	1 screen	26	18	24	24	23	14
	2 screens		see table below			35.2	21	(order as above, e.g. NN-NC, NN-CN, NN-CC)
	3 screens	41	47	44	44	44	26.5	(except the one listed)
	4 screens					51	30.7
	2 screens	NN	NC	CN	CC	(that is, either or)
	NN	x	33	40	40
	NC	x	x	33	32
	CN	x	x	x	33
	CC	x	x	x	x

## Sheet: S4 VZV proteins
	Supplementary Table S4: all VZV proteins and fragments used in this study
	All proteins have been cloned as full-length ORFs (except ORF22 - 8kb; this was cloned only in half: ORF22N - 4kb).
	Underlined are fragments of proteins (N: N-terminal; C: C-terminal; F: fragments somewhere in between). If there are multiple fragments, one is underlined, the other underlined and in italics, e.g. ORF15 (normal), ORF15N (underlined), ORF15F (underlined italics).
	>ORF1 / ORF1N
	MSRVSEYGVPEGVRESDSDTDSVFMYQHTELMQNNASPLVVQTRPPAVLIPLVDVPRPRSRRKASAQLKMQMDRLCNVLGVVLQMATLALVTYIAFVVHTRATSCKRE
	>ORF2
	MHVISETLAYGHVPAFIMGSTLVRPSLNATAEENPASETRCLLRVLAGRTVDLPGGGTLHITCTKTYVIIGKYSKPGERLSLARLIGRAMTPGGARTFIILAMKEKRSTTLGYECGTGLHLLAPSMGTFLRTHGLSNRDLCLWRGNIYDMHMQRLMFWENIAQNTTETPCITSTLTCNLTEDSGEAALTTSDRPTLPTLTAQGRPTVSNIRGILKGSPRQQPVCHRVRFAEPTEGVLM
	>ORF3
	MDTTGASESSQPIRVNLKPDPLASFTQVIPPLALETTWTCPANSHAPTPSPLYGVKRLCALRATCGRADDLHAFLIGLGRRDKPSESPMYVDLQPFCSLLNSQRLLPEMANYNTLCDAPFSAATQQMMLESGQLGVHLAAIGYHCHCKSPFSAECWTGASEAYDHVVCGGKARAAVGGL
	>ORF4
	MASASIPTDPDVSTICEDFMNLLPDEPSDDFALEVTDWANDEAIGSTPGEDSTTSRTVYVERTADTAYNPRYSKRRHGRRESYHHNRPKTLVVVLPDSNHHGGRDVETGYARIERGHRRSSRSYNTQSSRKHRDRSLSNRRRRPTTPPAMTTGERNDQTHDESYRLRFSKRDARRERIRKEYDIPVDRITGRAIEVVSTAGASVTIDSVRHLDETIEKLVVRYATIQEGDSWASGGCFPGIKQNTSWPELMLYGHELYRTFESYKMDSRIARALRERVIRGESLIEALESADELLTWIKMLAAKNLPIYTNNPIVATSKSLLENLKLKLGPFVRCLLLNRDNDLGSRTLPELLRQQRFSDITCITTYMFVMIARIANIVVRGSKFVEYDDISCNVQVLQ…
	>ORF5 / ORF5F
	MQALGIKTEHFIIMCLLSGHAVFTLWYTARVKFEHECVYATTVINGGPVVWGSYNNSLIYVTFVNHSTFLDGLSGYDYSCRENLLSGDTMVKTAISTPLHDKIRIVLGTRNCHAYFWCVQLKMIFFAWFVYGMYLQFRRIRRMFGPFRSSCELISPTSYSLNYVTRVISNILLGYPYTKLARLLCDVSMRRDGMSKVFNADPISFLYMHKGVTLLMLLEVIAHISSGCIVLLTLGVAYTPCALLYPTYIRILAWVVVCTLAIVELISYVRPKPTKDNHLNHINTGGIRGICTTCCATVMSGLAIKCFYIVIFAIAVVIFMHYEQRVQVSLFGESENSQKH
	>ORF6
	MDKSSKPTIRLLFATKGCAISHSLLLLTGQISTEPLYVVSYTWTPDLDDVFVKNGREEITQVIPTKRPREVTENDEENQIMHLFCSRDVNVIFYLIGGFSTGDVRSRVWPIFFCCFKTQTDFKALYKALWYGAPLNPHIISDTLCISETFDIHSEVIQTLMVTTHHLNRKGLSDNGLCITEATLCKLVKKSVGRQELTSLYAHYERQVLAAYRRLYWGYGCSPFWYIVRFGPSEKTLVLATRYYLLQTDTSYNTLETPLYDLQAIKDLFLTYQVPALPNCSGYNISDLLSFDKLSMFCCSSTYTRGLTAKNALSYILQRIHTDTTEIHAVSEYITNDRKGLKVPDREFVDYIYLAHFECFNRKQIADHLQAVTYSDFVNKPVLLKSSNLGKRATANFFN…
	>ORF7
	MQTVCASLCGYARIPTEEPSYEEVRVNTHPQGAALLRLQEALTAVNGLLPAPLTLEDVVASADNTRRLVRAQALARTYAACSRNIECLKQHHFTEDNPGLNAVVRSHMENSKRLADMCLAAITHLYLSVGAVDVTTDDIVDQTLRMTAESEVVMSDVVLLEKTLGVVAKPQASFDVSHNHELSIAKGENVGLKTSPIKSEATQLSEIKPPLIEVSDNNTSNLTKKTYPTETLQPVLTPKQTQDVQRTTPAIKKSHVMLV
	>ORF8
	MNEAVIDPILETAVNTGDMFCSQTIPNRCLKDTILIEVQPECADTLQCVLDDKVSRHQPLLLRNHKKLELPSEKSVTRGGFYMQQLELLVKSAPPNEYALLLIQCKDTALADEDNFFVANGVIDAGYRGVISALLYYRPGVTVILPGHLTIYLFPVKLRQSRLLPKNVLKHLDPIFKSIQVQPLSNSPSNYEKPVIPEFADISTVQQGQPLHRDSAEYHIDVPLTYKHIINPKRQEDAGYDICVPYNLYLKRNEFIKIVLPIIRDWDLQHPSINAYIFGRSSKSRSGIIVCPTAWPAGEHCKFYVYNLTGDDIRIKTGDRLAQVLLIDHNTQIHLKHNVLSNIAFPYAIRGKCGIPGVQWYFTKTLDLIATPSERGTRGFGSTDKETNDVDFLLKH
	>ORF9a / ORF9aN
	MGSITASFILITMQILFFCEDSSGEPNFAERNFWHASCSARGVYIDGSMITTLFFYASLLGVCVALISLAYHACFRLFTRSVLRSTW
	>ORF9
	MASSDGDRLCRSNAVRRKTTPSYSGQYRTARRSVVVGPPDDSDDSLGYITTVGADSPSPVYADLYFEHKNTTPRVHQPNDSSGSEDDFEDIDEVVAAFREARLRHELVEDAVYENPLSVEKPSRSFTKNAAVKPKLEDSPKRAPPGAGAIASGRPISFSTAPKTATSSWCGPTPSYNKRVFCEAVRRVAAMQAQKAAEAAWNSNPPRNNAELDRLLTGAVIRITVHEGLNLIQAANEADLGEGASVSKRGHNRKTGDLQGGMGNEPMYAQVRKPKSRTDTQTTGRITNRSRARSASRTDTRK
	>ORF10
	MECNLGTEHPSTDTWNRSKTEQAVVDAFDESLFGDVASDIGFETSLYSHAVKTAPSPPWVASPKILYQQLIRDLDFSEGPRLLSCLETWNEDLFSCFPINEDLYSDMMVLSPDPDDVISTVSTKDHVEMFNLTTRGSVRLPSPPKQPTGLPAYVQEVQDSFTVELRAREEAYTKLLVTYCKSIIRYLQGTAKRTTIGLNIQNPDQKAYTQLRQSILLRYYREVASLARLLYLHLYLTVTREFSWRLYASQSAHPDVFAALKFTWTERRQFTCAFHPVLCNHGIVLLEGKPLTASALREINYRRRELGLPLVRCGLVEENKSPLVQQPSFSVHLPRSVGFLTHHIKRKLDAYAVKHPQEPRHVRADHPYAKVVENRNYGSSIEAMILAPPSPSEILPGDP…
	>ORF11
	MQSGHYNRRQSRRQRISSNTTDSPRHTHGTRYRSTNWYTHPPQILSNSETLVAVQELLNSEMDQDSSSDASDDFPGYALHHSTYNGSEQNTSTSRHENRIFKLTEREANEEININTDAIDDEGEAEEGEAEEDAIDDEGEAEEGEAEEDAIDDEGEAEEGEAEEDAIDDEGEAEEGEAEEGEAEEGEAEEDAIDDEGEAEEDAAEEDAIDDEGEAEEDYFSVSQVCSRDADEVYFTLDPEISYSTDLRIAKVMEPAVSKELNVSKRCVEPVTLTGSMLAHNGFDESWFAMRECTRREYITVQGLYDPIHLRYQFDTSRMTPPQILRTIPALPNMTLGELLLIFPIEFMAQPISIERILVEDVFLDRRASSKTHKYGPRWNSVYALPYNAGKMYVQHIPG…
	>ORF12 / ORF12N / ORF12C
	MFSRFARSFSSDDRTRKSYDGSYQSFNAGERDLPTPTRDWCSISQRITSERVRDGCLIPTPGEALETAVKALSEKTDSLTSPVLQSTERHSVLLGLHHNNVPESLVVSCMSNDVHDGFMQRYMETIQRCLDDLKLSGDGLWWVYENTYWQYLKYTTGAEVPVTSEKVNKKSKSTVLLFSSVVANKPISRHPFKSKVINSDYRGICQELREALGAVQKYMYFMRPDDPTNPSPDTRIRVQEIAAYTATGYGWMLWFLDVVDARVCRHLKLQFRRIRGPRASVIPDDLLRRHLKTGPAVSAGTGVAFILAATTASALTALLRISVLWRKEEWRDGLNGTAAAIVAAVELITLLHHHFQYLINMMLIGYACWGDGGLNDPYILKALRAQGRFLYFAGQLVRT…
	>ORF13
	MGDLSCWTKVPGFTLTGELQYLKQVDDILRYGVRKRDRTGIGTLSLFGMQARYNLRNEFPLLTTKRVFWRAVVEELLWFIRGSTDSKELAAKDIHIWDIYGSSKFLNRNGFHKRHTGDLGPIYGFQWRHFGAEYKDCQSNYLQQGIDQLQTVIDTIKTNPESRRMIISSWNPKDIPLMVLPPCHTLCQFYVANGELSCQVYQRSGDMGLGVPFNIAGYALLTYIVAHVTGLKTGDLIHTMGDAHIYLNHIDALKVQLARSPKPFPCLKIIRNVTDINDFKWDDFQLDGYNPHPPLKMEMAL
	>ORF14 / ORF14N
	MKRIQINLILTIACIQLSTESQPTPVSITELYTSAATRKPDPAVAPTSAASRKPDPAVAPTSAASRKPDPAVAPTSAASRKPDPAVAPTSAATRKPDPAVAPTSAASRKPDPAVAPTSAATRKPDPAVAPTSAASRKPDPAANTQHSQPPFLYENIQCVHGGIQSIPYFHTFIMPCYMRLTTGQQAAFKQQQKTYEQYSLDPEGSNITRWKSLIRPDLHIEVWFTRHLIDPHRQLGNALIRMPDLPVMLYSNSADLNLINNPEIFTHAKENYVIPDVKTTSDFSVTILSMDATTEGTYIWRVVNTKTKNVISEHSITVTTYYRPNITVVGDPVLTGQTYAAYCNVSKYYPPHSVRVRWTSRFGNIGKNFITDAIQEYANGLFSYVSAVRIPQQKQMDYP…
	>ORF15 / ORF15N / ORF15F
	MAVNGERAVHDENLGVLDRELIRAQSIQGCVGNPQECNSCAITSASRLFLVGLQASVITSGLILQYHVCEAAVNATIMGLIVVSGLWPTSVKFLRTLAKLGRCLQTVVVLGFAVLWAVGCPISRDLPFVELLGISISAITGTVAAVHIHYYNFVTTFNGPHIYFYVMMLGTGLGGLLTVILYMYVSKYEVLIGLCISIVTLVSIVDAATDLQDTCIYRKNRHKQLNTYTDLGFAVVYTQNDRGRVCDHRESSRTLKRVFKGIRIMSVIPPVLYIVTPLMWAISHIIKLNHFIKLTQVTLAVSIGGHIIAFGLQGFAVLYQEKKNLWVIVLYTTTSVTGIAVTFAGISWGAIIILTSTVAAGLTCIQMMRLSVKPIDCFMASHITKVYHVCVYIIINLCY…
	>ORF16
	MDLRSRTDDALDMELHAGFDAPEIARAVLTEKTLTGLISSISPLVNRLRDSILIFSDEGLIIHCSLETEQLYIPIPANMFDQYNWTGPRMVVLAATEGRSSLIDAFRHTKDPSTPTRLYFKFTGQPPERSIIQTMVWQRPGDCGPDDQVQCYKQVVKRELACYTMMFPNLTPDISICLKRDQFTRLQRLLKTFGFTTCFILTATDMYIQTAGGGFISFNVSLDINGSKPTPYNLIRSITNSKRILNNVVYGSGSMREFGVLLETHSGFRSAVQNLKLTRDETCYINFYLALTNSPMVGLYIQRSAPVHSFFYATFLSPKDLKEKLTSMQLFANMESVKDEPPLKKRRNLLTKRNEKNTGNKMGGKLPETTWQEGIGIREYCVAPPVDPAGTLDYSELSR…
	>ORF17
	MGLFGLTRFIHEHKLVKPSIISTPPGVLTPVAVDVWNVMYTLLERLYPVGKRENLHGPSVTIHCLGVLLRLLTQRSYYPIFVLERCTDGPLSRGAKAIMSRAMNHDERGTSDLTRVLLSSNTSCSIKYNKTSETYDSVFRNSSTSCIPSEENKSQDMFLDGCPRQTDKTICLRDQNVCSLTSTMPSRGHPNHRLYHKLCASLIRWMGYAYVEAVDIEADEACANLFHTRTVALVYTTDTDLLFMGCDILLDAIPMFAPVVRCRDLLQYLGITYPEFLVAFVRCQTDLHTSDNLKSVQQVIQDTGLKVPHQMDTSTRSPTYDSWRHGEVFKSLTVATSGKTENGVSVSKYASNRSEVTVDASWALNLLPPSSSPLDNLERAFVEHIIAVVTPLTRGRLKL…
	>ORF18 / ORF18N / ORF18C
	MDQKDCSHFFYRPECPDINNLRALSISNRWLESDFIIEDDYQYLDCLTEDELIFYRFIFTFLSAADDLVNVNLGSLTQLFSQKDIHHYYIEQECIEVVHARVYSQIQLMLFRGDESLRVQYVNVTINNPSIQQKVQWLEEKVRDNPSVAEKYILMILIEGIFFVSSFAAIAYLRNNGLFVVTCQFNDLISRDEAIHTSASCCIYNNYVPEKPAITRIHQLFSEAVEIECAFLKSHAPKTRLVNVDAITQYVKFSADRLLSAINVPKLFNTPPPDSDFPLAFMIADKNTNFFERHSTSYAGTVINDL
	>ORF19
	MEFKRIFNTVHDIINRLCQHGYKEYIIPPESTTPVELMEYISTIVSKLKAVTRQDERVYRCCGELIHCRINLRSVSMETWLTSPILCLTPRVRQAIEGRRDEIRRAILEPFLKDQYPALATLGLQSALKYEDFYLTKLEEGKLESLCQFFLRLAATVTTEIVNLPKIATLIPGINDGYTWTDVCRVFFTALACQKIVPATPVMMFLGRETGATASCYLMDPESITVGRAVRAITGDVGTVLQSRGGVGISLQSLNLIPTENQTKGLLAVLKLLDCMVMAINSDCERPTGVCVYIEPWHVDLQTVLATRGMLVRDEIFRCDNIFCCLWTPDLFFERYLSYLKGASNVQWTLFDNRADILRTLHGEAFTSTYLRLEREGLGVSSVPIQDIAFTIIRSAAVT…
	>ORF20
	MGSQPTNSHFTLNEQTLCGTNISLLGNNRFIQIGNGLHMTYAPGFFGNWSRDLTIGPRFGGLNKQPIHVPPKRTETASIQVTPRSIVINRMNNIQINPTSIGNPQVTIRLPLNNFKSTTQLIQQVSLTDFFRPDIEHAGSIVLILRHPSDMIGEANTLTQAGRDPDVLLEGLRNLFNACTAPWTVGEGGGLRAYVTSLSFIAACRAEEYTDKQAADANRTAIVSAYGCSRMETRLIRFSECLRAMVQCHVFPHRFISFFGSLLEYTIQDNLCNITAVAKGPQEAARTDKTSTRRVTANIPACVFWDVDKDLHLSADGLKHVFLVFVYTQRRQREGVRLHLALSQLNEQCFGRGIGFLLGRIRAENAAWGTEGVANTHQPYNTRALPLVQLSNDPTSPRC…
	>ORF21
	MEEPICYDTQKLLDDLSNLKVQEADNERPWSPEKTEIARVKVVKFLRSTQKIPAKHFIQIWEPLHSNICFVYSNTFLAEAAFTAENLPGLLFWRLDLDWTIEEPGNSLKILTQLSSVVQDSETLHRLSANKLRTSSKFGPVSIHFIITDWINMYEVALKDATTAIESPFTHARIGMLESAIAALTQHKFAIIYDMPFVQEGIRVLTQYAGWLLPFNVMWNQIQNSSLTPLTRALFIICMIDEYLTETPVHSISELFADTVNLIKDEAFVSIEEAVTNPRTVHESRISSALAYRDPYVFETSPGMLARRLRLDNGIWESNLLSLSTPGIHIEALLHLLNSDPEAETTSGSNVAEHTRGIWEKVQASTSPSMLISTLAESGFTRFSCKLLRRFIAHHTLAG…
	>ORF22 / ORF22N
	MDIIPPIAVTVAGVGSRNQFDGALGPASGLSCLRTSLSFLHMTYAHGINATLSSDMIDGCLQEGAAWTTDLSNMGRGVPDMCALVDLPNRISYIKLGDTTSTCCVLSRIYGDSHFFTVPDEGFMCTQIPARAFFDDVWMGREESYTIITVDSTGMAIYRQGNISFIFDPHGHGTIGQAVVVRVNTTDVYSYIASEYTHRPDNVESQWAAALVFFVTANDGPVSEEALSSAVTLIYGSCDTYFTDEQYCEKLVTAQHPLLLSPPNSTTIVLNKSSIVPLHQNVGESVSLEATLHSTLTNTVALDPRCSYSEVDPWHAVLETTSTGSGVLDCRRRRRPSWTPPSSEENLACIDDGLVNNTHSTDNLHKPAKKVLKFKPTVDVPDKTQVAHVLPRLREVANT…
	>ORF23
	MTQPASSRVVFDPSNPTTFSVEAIAAYTPVALIRLLNASGPLQPGHRVDIADARSIYTVGAAASAARARANHNANTIRRTAMFAETDPMTWLRPTVGLKRTFNPRIIRPQPPNPSMSLGISGPTILPQKTQSADQSALQQPAALAFSGSSPQHPPPQTTSASVGQQQHVVSGSSGQQPQQGAQSSTVQPTTGSPPAAQGVPQSTPPPTQNTPQGGKGQTLSHTGQSGNASRSRRV
	>ORF24 / ORF24N
	MSRRTYVRSERRRGCGDNLLQRIRLVVPSALQCCDGDLPIFDPQRPPARCVFQFNGEDNVSEAFPVEYIMRLMANWAQVDCDPYIKIQNTGVSVLFQGFFFRPTNAPVAEVSIDSNNVILSSTLSTGINLSALESIKRGGGIDRRPLQALMWVNCFVRMPYVQLSFRFMGPEDPSRTIKLMARATDAYMYKETGNNLDEYIRWRPSFRSPPENGSPNTSVQMQSDIKPALPDTQTTRVWKLALPVANVTYALFIVIVLVVVLGAVLFWK
	>ORF25
	MYESENASEHHPELEDVFSENTGDSNPSMGSSDSTRSISGMRARDLITDTDVNLLNIDALESKYFPADSTFTLSVWFENLIPPEIEAILPTTDAQLNYISFTSRLASVLKHKESNDSEKSAYVVPCEHSASVTRRRERFAGVMAKFLDLHEILKDA
	>ORF26
	MDRVESEEPMDGFESPVFSENTSSNSGWCSDAFSDSYIAYNPALLLKNDLLFSELLFASHLINVPRAIENNVTYEASSAVGVDNEMTSSTTEFIEEIGDVLALDRACLVCRTLDLYKRKFGLTPEWVADYAMLCMKSLASPPCAVVTFSAAFEFVYLMDRYYLCRYNVTLVGSFARRTLSLLDIQRHFFLHVCFRTDGGLPGIRPPPGKEMANKVRYSNYSFFVQAVVRAALLSISTSRLDETETRKSFYFNQDGLTGGPQPLAAALANWKDCARMVDCSSSEHRTSGMITCAERALKEDIEFEDILIDKLKKSSYVEAAWGYADLALLLLSGVATWNVDERTNCAIETRVGCVKSYWQANRIENSRDVPKQFSKFTSEDACPEVAFGPILLTTLKNAK…
	>ORF27
	MHLKPTRFFHANQPPMPHSYEMEDLCFDDMQYRWSPSNTPYRSMSRRYKSVSRSGPSMRVRSRTPCRRQTIRGKLMSKERSVYRHYFNYIARSPPEELATVRGLIVPIIKTTPVTLPFNLGQTVADNCLSLSGMGYHLGLGGYCPTCTASGEPRLCRTDRAALILAYVQQLNNIYEYRVFLASILALSDRANMQAASAEPLLSSVLAQPELFFMYHIMREGGMRDIRVLFYRDGDAGGFMMYVIFPGKSVHLHYRLIDHIQAACRGYKIVAHVWQTTFLLSVCRNPEQQTETVVPSIGTSDVYCKMCDLNFDGELLLEYKRLYALFDDFVPPR
	>ORF28
	MAIRTGFCNPFLTQASGIKYNPRTGRGSNREFLHSYKTTMSSFQFLAPKCLDEDVPMEERKGVHVGTLSRPPKVYCNGKEVPILDFRCSSPWPRRVNIWGEIDFRGDKFDPRFNTFHVYDIVETTEAASNGDVSRFATATRPLGTVITLLGMSRCGKRVAVHVYGICQYFYINKAEVDTACGIRSGSELSVLLAECLRSSMITQNDATLNGDKNAFHGTSFKSASPESFRVEVIERTDVYYYDTQPCAFYRVYSPSSKFTNYLCDNFHPELKKYEGRVDATTRFLMDNPGFVSFGWYQLKPGVDGERVRVRPASRQLTLSDVEIDCMSDNLQAIPNDDSWPDYKLLCFDIECKSGGSNELAFPDATHLEDLVIQISCLLYSIPRQSLEHILLFSLGSCD…
	>ORF29
	MENTQKTVTVPTGPLGYVYACRVEDLDLEEISFLAARSTDSDLALLPLMRNLTVEKTFTSSLAVVSGARTTGLAGAGITLKLTTSHFYPSVFVFHGGKHVLPSSAAPNLTRACNAARERFGFSRCQGPPVDGAVETTGAEICTRLGLEPENTILYLVVTALFKEAVFMCNVFLHYGGLDIVHINHGDVIRIPLFPVQLFMPDVNRLVPDPFNTHHRSIGEGFVYPTPFYNTGLCHLIHDCVIAPMAVALRVRNVTAVARGAAHLAFDENHEGAVLPPDITYTYFQSSSSGTTTARGARRNDVNSTSKPSPSGGFERRLASIMAADTALHAEVIFNTGIYEETPTDIKEWPMFIGMEGTLPRLNALGSYTARVAGVIGAMVFSPNSALYLTEVEDSGMTE…
	>ORF30
	MELDINRTLLVLLGQVYTYIFQVELLRRCDPRVACRFLYRLAANCLTVRYLLKLFLRGFNTQLKFGNTPTVCALHWALCYVKGEGERLFELLQHFKTRFVYGETKDSNCIKDYFVSAFNLKTCQYHHELSLTTYGGYVSSEIQFLHDIENFLKQLNYCYIITSSREALNTLETVTRFMTDTIGSGLIPPVELFDPAHPCAICFEELCITANQGETLHRRLLGCICDHVTKQVRVNVDVDDIIRCLPYIPDVPDIKRQSAVEALRTLQTKTVVNPMGAKNDTFDQTYEIASTMLDSYNVFKPAPRCMYAISELKFWLTSNSTEGPQRTLDVFVDNLDVLNEHEKHAELTAVTVELALFGKTPIHFDRAFSEELGSLDAIDSILVGNRSSSPDSQIEALIK…
	>ORF31 / ORF31N / ORF31C
	MFVTAVVSVSPSSFYESLQVEPTQSEDITRSAHLGDGDEIREAIHKSQDAETKPTFYVCPPPTGSTIVRLEPTRTCPDYHLGKNFTEGIAVVYKENIAAYKFKATVYYKDVIVSTAWAGSSYTQITNRYADRVPIPVSEITDTIDKFGKCSSKATYVRNNHKVEAFNEDKNPQDMPLIASKYNSVGSKAWHTTNDTYMVAGTPGTYRTGTSVNCIIEEVEARSIFPYDSFGLSTGDIIYMSPFFGLRDGAYREHSNYAMDRFHQFEGYRQRDLDTRALLEPAARNFLVTPHLTVGWNWKPKRTEVCSLVKWREVEDVVRDEYAHNFRFTMKTLSTTFISETNEFNLNQIHLSQCVKEEARAIINRIYTTRYNSSHVRTGDIQTYLARGGFVVVFQPLLS…
	>ORF32
	MESSNINALQQPSSIAHHPSKQCASSLNETVKDSPPAIYEDRLEHTPVQLPRDGTPRDVCSVGQLTCRACATKPFRLNRDSQYDYLNTCPGGRHISLALEIITGRWVCIPRVFPDTPEEKWMAPYIIPDREQPSSGDEDSDTD
	>ORF33 / ORF33,5
	MAAEADEENCEALYVAGYLALYSKDEGELNITPEIVRSALPPTSKIPINIDHRKDCVVGEVIAIIEDIRGPFFLGIVRCPQLHAVLFEAAHSNFFGNRDSVLSPLERALYLVTNYLPSVSLSSKRLSPNEIPDGNFFTHVALCVVGRRVGTVVNYDCTPESSIEPFRVLSMESKARLLSLVKDYAGLNKVWKVSEDKLAKVLLSTAVNNMLLRDRWDVVAKRRREAGIMGHVYLQASTGYGLARITNVNGVESKLPNAGVINATFHPGGPIYDLALGVGESNEDCEKTVPHLKVTQLCRNDSDMASVAGNASNISPQPPSGVPTGGEFVLIPTAYYSQLLTGQTKNPQVSIGAPNNGQYIVGPYGSPHPPAFPPNTGGYGCPPGHFGGPYGFPGYPPPN…
	>ORF34
	MTARYGFGSISFPNKCGIFLSTTKNFIAPNFPIHYWTAPAFELRGRMNPDLEKNTLTLKNAAAVAALDNLRGETITLPTEIDRRLKPLEEQLTRMAKVLDSLETAAAEAEEADAQSEECTRTEIIRNESIHPEVQIAKNDAPLQYDTNFQVDFITLVYLGRARGNNSPGIVFGPWYRTLQERLVLDRPVAARGVDCKDGRISRTFMNTTVTCLQSAGRMYVGDRAYSAFECAVLCLYLMYRTSNSVHEPQVSSFGNLIEHLPEYTETFVNYMTTHENKNSYQFCYDRLPRDQFHARGGRYDQGALTSHSVMDALIRLQVLPPAPGQFNPGVNDIIDRNHTAYVDKIQQAAAAYLERAQNVFLMEDQTLLRLTIDTITALLLLRRLLWNGNVYGDKLKNN…
	>ORF35
	MSASRIRAKCFRLGQRCHTRFYDVLKKDIDNVRRGFADAFNPRLAKLLSPLSHVDVQRAVRISMSFEVNLGRRRPDCVCIIQTESSGAGKTVCFIVELKSCRFSANIHTPTKYHQFCEGMRQLRDTMALIKETTPTGSDEIMVTPLLVFVSQRGLNLLQVTRLPPKVIHGNLVMLASHLENVAEYTPPIRSVRERRRLCKKKIHVCSLAKKRAKSCHRSALTKFEENAACGVDLPLRRPSLGACGGILQSITGMFSHG
	>ORF36
	MSTDKTDVKMGVLRIYLDGAYGIGKTTAAEEFLHHFAITPNRILLIGEPLSYWRNLAGEDAICGIYGTQTRRLNGDVSPEDAQRLTAHFQSLFCSPHAIMHAKISALMDTSTSDLVQVNKEPYKIMLSDRHPIASTICFPLSRYLVGDMSPAALPGLLFTLPAEPPGTNLVVCTVSLPSHLSRVSKRARPGETVNLPFVMVLRNVYIMLINTIIFLKTNNWHAGWNTLSFCNDVFKQKLQKSECIKLREVPGIEDTLFAVLKLPELCGEFGNILPLWAWGMETLSNCSRSMSPFVLSLEQTPQHAAQELKTLLPQMTPANMSSGAWNILKELVNAVQDNTS
	>ORF37 / ORF37N
	MFALVLAVVILPLWTTANKSYVTPTPATRSIGHMSALLREYSDRNMSLKLEAFYPTGFDEELIKSLHWGNDRKHVFLVIVKVNPTTHEGDVGLVIFPKYLLSPYHFKAEHRAPFPAGRFGFLSHPVTPDVSFFDSSFAPYLTTQHLVAFTTFPPNPLVWHLERAETAATAERPFGVSLLPARPTVPKNTILEHKAHFATWDALARHTFFSAEAIITNSTLRIHVPLFGSVWPIRYWATGSVLLTSDSGRVEVNIGVGFMSSLISLSSGPPIELIVVPHTVKLNAVTSDTTWFQLNPPGPDPGPSYRVYLLGRGLDMNFSKHATVDICAYPEESLDYRYHLSMAHTEALRMTTKADQHDINEESYYHIAARIATSIFALSEMGRTTEYFLLDEIVDVQYQ…
	>ORF38
	MEFPYHSTVSYNGVTFYFNERATRAYFICGGCLISIPRKHGGEIAKFGHVVRGVGPGDRSVASYVRSELNRTGKTWAVSSNNNCVFLDRVALLAAGSGAVDRDLCGTFDVEVEDPTLADYLVSLPVTHLTLVAGVDVTRENKLKLFPTPTAINTTNGFMYVPNEASFSLVYMRMLELPESLQELVSGLFDGTPEIRDALNGSNDDEKTSIIVSRRAADVVTEDVKADDVPISGEPYSEKQPRRRKKSDHITLSNFVQIRTIPRVMDIWDPRHKATTHCIRALSCAVFFADEVIFKARKWPGLEDELNEARETIYTAVVAVYGERGELPFFGHAYGRDLTSCQRFVIVQYILSRWEAFNCYAVIEDLTRSYVNALPSDDDTDQVAQDLIRTIVDTANSLL…
	>ORF39 / ORF39N
	MNPPQARVSEQTKDLLSVMVNQHPEEDAKVCKSSDNSPLYNTMVMLSYGGDTDLLLSSACTRTSTVNRSAFTQHSVFYIISTVLIQPICCIFFFFYYKATRCMLLFTAGLLLTILHHFRLIIMLLCVYRNIRSDLLPLSTSQQLLLGIIVVTRTMLFCITAYYTLFIDTRVFFLITGHLQSEVIFPDSVSKILPVSWGPSPAVLLVMAAVIYAMDCLVDTVSFIGPRVWVRVMLKTSISF
	>ORF40
	MTTVSCPANVITTTESDRIAGLFNIPAGIIPTGNVLSTIEVCAHRCIFDFFKQIRSDDNSLYSAQFDILLGTYCNTLNFVRFLELGLSVACICTKFPELAYVRDGVIQFEVQQPMIARDGPHPVDQPVHNYMVKRIHKRSLSAAFAIASEALSLLSNTYVDGTEIDSSLRIRAIQQMARNLRTVLDSFERGTADQLLGVLLEKAPPLSLLSPINKFQPEGHLNRVARAALLSDLKRRVCADMFFMTRHAREPRLISAYLSDMVSCTQPSVMVSRITHTNTRGRQVDGVLVTTATLKRQLLQGILQIDDTAADVPVTYGEMVLQGTNLVTALVMGKAVRGMDDVARHLLDITDPNTLNIPSIPPQSNSDSTTAGLPVNARVPADLVIVGDKLVFLEALER…
	>ORF41
	MAMPFEIEVLLPGELSPAETSALQKCEGKIITFSTLRHRASLVDIALSSYYINGAPPDTLSLLEAYRMRFAAVITRVIPGKLLAHAIGVGTPTPGLFIQNTSPVDLCNGDYICLLPPVFGSADSIRLDSVGLEIVFPLTIPQTLMREIIAKVVARAVERTAAGAQILPHEVLRGADVICYNGRRYELETNLQHRDGSDAAIRTLVLNLMFSINEGCLLLLALIPTLLVQGAHDGYVNLLIQTANCVRETGQLINIPPMPRIQDGHRRFPIYETISSWISTSSRLGDTLGTRAILRVCVFDGPSTVHPGDRTAVIQV
	>ORF42
	MPRVLAHSDVTACSCYVLNKPVFITMDGAMRRTADLFMADSFVQEIVGGRKQNSGGVGFDRPLFTKTARERFILYRPSTVANCAILSSVLYVYVDPAFTSNTRASGTGVAIVGRYKSDWIIFGLEHFFLRALTGTSSSEIGRCVTQCLGHILALHPNTFTNVHVSIEGNSSQDSAVAISLAIAQQFAVLEKGNVLSSAPVLLFYHSIPPGCSVAYPFFLLQKQKTPAVDYFVKRFNSGNIIASQELVSLTVKLGVDPVEYLCKQLDNLTEVIKGGMGNLDTKTYTGKGTTGTMSDDLMVALIMSVYIGSSCIPDSVFMPIK
	>ORF43 / ORF43C
	MEAHLANETKHALWHNDHTKGLLHVVIPNAGLIAAGIDPALLILKKPGQRFKVEVQTRYHATGQCEPWCQVFAAYIPDNALTNLLIPKTEPFVSHVFSATHNSGGLILSLPVYLSPGLFFDAFNVVAIRINTGNRKHRDICIMYAELIPNGTRYFADGQRVLLLCKQLIAYIRCTPRLASSIKIYAEHMVAAMGESHTSNGDNIGPVSSIIDLDRQLTSGGIDDSPAETRIQENNRDVLELIKRAVNIVNSRHPVRPSSSRVASGLLQSAKGHGAQTSNTDPINNGSFDGVLEPPGQGRFTGKKNNSSASIPPLQDVLLFTPASTEPQSLMEWFDICYAQLVSGDTPADFWKRRPLSIVPRHYAESPSPLIVVSYNGSSAWGGRITGSPILYHSAQAII…
	>ORF44
	MELQRIFPLYTATGAARKLTPEAVQRLCDALTLDMGLWKSILTDPRVKIMRSTAFITLRIAPFIPLQTDTTNIAVVVATIYITRPRQMNLPPKTFHVIVNFNYEVSYAMTATLRIYPVENIDHVFGATFKNPIAYPLPTSIPDPRADPTPADLTPTPNLSNYLQPPRLPKNPYACKVISPGVWWSDERRRLYVLAMEPNLIGLCPAGWHARILGSVLNRLLSHADGCDECNHRVHVGALYALPHVTNHAEGCVCWAPCMWRKAGQRELKVEVDIGATQVLFVDVTTCIRITSTKNPRITANLGDVIAGTNASGLSVPVNSSGWQLYMFGETLSRAIINGCGLLQRICFPETQRLSGEPEPTTT
	>ORF45
	MSLIMFGRTLGEESVRYFERLKRRRDERFGTLESPTPCSTRQGSLGNATQIPFLNFAIDVTRRHQAVIPGIGTLHNCCEYIPLFSATARRAMFGAFLSSTGYNCTPNVVLKPWRYSVNANVSPELKKAVSSVQFYEYSPEEAAPHRNAYSGVMNTFRAFSLSDSFCQLSTFTQRFSYLVETSFESIEECGSHGKRAKVDVPIYGRYKGTLELFQKMILMHTTHFISSVLLGDHADRVDCFLRTVFNTPSVSDSVLEHFKQKSTVFLVPRRHGKTWFLVPLIALVMATFRGIKVGYTAHIRKATEPVFEGIKSRLEQWFGANYVDHVKGESITFSFTDGSYSTAVFASSHNTNVSVL
	>ORF46
	MSGHTPTYASHRRNRVKLVEAHNRAGLFKERTLDLIRGGASVQDPAFVYAFTAAKEACADLNNQLRSAARIASVEQKIRDIQSKVEEQTSIQQILNTNRRYIAPDFIRGLDKTEDDNTDNIDRLEDAVGPNIEHENHTWFGEDDEALLTQWMLTTHPPTSKYLQLQDLCVPTTIPTDMNQMQPQPISKNENPPTPHTDV
	>ORF47
	MDADDTPPNLQISPTAGPLRSHHNTDGHEPNATAADQQERESTNPTHGCVNHPWANPSTATCMESPERSQQTSLFLLKHGLTRDPIHQRERVDVFPQFNKPPWVFRISKLSRLIVPIFTLNEQLCFSKLQIRDRPRFAGRGTYGRVHIYPSSKIAVKTMDSRVFNRELINAILASEGSIRAGERLGISSIVCLLGFSLQTKQLLFPAYDMDMDEYIVRLSRRLTIPDHIDRKIAHVFLDLAQALTFLNRTCGLTHLDVKCGNIFLNVDNFASLEITTAVIGDYSLVTLNTYSLCTRAIFEVGNPSHPEHVLRVPRDASQMSFRLVLSHGTNQPPEILLDYINGTGLTKYTGTLPQRVGLAIDLYALGQALLEVILLGRLPGQLPISVHRTPHYHYYGHK…
	>ORF48
	MARSGLDRIDISPQPAKKIARVGGLQHPFVKTDINTINVEHHFIDTLQKTSPNMDCRGMTAGIFIRLSHMYKILTTLESPNDVTYTTPGSTNALFFKTSTQPQEPRPEELASKLTQDDIKRILLTIESETRGQGDNAIWTLLRRNLITASTLKWSVSGPVIPPQWFYHHNTTDTYGDAAAMAFGKTNEPAARAIVEALFIDPADIRTPDHLTPEATTKFFNFDMLNTKSPSLLVGTPRIGTYECGLLIDVRTGLIGASLDVLVCDRDPLTGTLNPHPAETDISFFEIKCRAKYLFDPDDKNNPLGRTYTTLINRPTMANLRDFLYTIKNPCVSFFGPSANPSTREALITDHVEWKRLGFKGGRALTELDAHHLGLNRTISSRVWVFNDPDIQKGTITTI…
	>ORF49
	MGQSSSSGRGGICGLCKRYNELVTCNGETVALNSEFFEDFDFDENVTEDADKSTQRRPRVIDVTPKRKPSGKSSHSKCAKC
	>ORF50 / ORF50C
	MGTQKKGPRSEKVSPYDTTTPEVEALDHQMDTLNWRIWIIQVMMFTLGAVMLLATLIAASSEYTGIPCFYAAVVDYELFNATLDGGVWSGNRGGYSAPVLFLEPHSVVAFTYYTALTAMAMAVYTLITAAIIHRETKNQRVRQSSGVAWLVVDPTTLFWGLLSLWLLNAVVLLLAYKQIGVAATLYLGHFATSVIFTTYFCGRGKLDETNIKAVANLRQQSVFLYRLAGPTRAVFVNLMAALMAICILFVSLMLELVVANHLHTGLWSSVSVAMSTFSTLSVVYLIVSELILAHYIHVLIGPSLGTLVACATLGTAAHSYMDRLYDPISVQSPRLIPTTRGTLACLAVFSVVMLLLRLMRAYVYHRQKRSRFYGAVRRVPERVRGYIRKVKPAHRNSRR…
	>ORF51
	MSPNTGESNAAVYASSTQLARALYGGDLVSWIKHTHPGISLELQLDVPVKLIKPGMSQTRPVTVVRAPMGSGKTTALLEWLQHALKADISVLVVSCRRSFTQTLIQRFNDAGLSGFVTYLTSETYIMGFKRLIVQLESLHRVSSEAIDSYDVLILDEVMSVIGQLYSPTMRRLSAVDSLLYRLLNRCSQIIAMDATVNSQFIDLISGLRGDENIHTIVCTYAGVGFSGRTCTILRDMGIDTLVRVIKRSPEHEDVRTIHQLRGTFFDELALRLQCGHNICIFSSTLSFSELVAQFCAIFTDSILILNSTRPLCNVNEWKHFRVLVYTTVVTVGLSFDMAHFHSMFAYIKPMSYGPDMVSVYQSLGRVRLLLLNEVLMYVDGSRTRCGPLFSPMLLNFTI…
	>ORF52
	MDATQITLVRESGHICAASIYTSWTQSGQLTQNGLSVLYYLLCKNSCGKYVPKFAEITVQQEDLCRYSRHGGSVSAATFASICRAASSAALDAWPLEPLGNADTWRCLHGTALATLRRVLGFKSFYSPVTFETDTNTGLLLKTIPDEHALNNDNTPSTGVLRANFPVAIDVSAVSACNAHTQGTSLAYARLTALKSNGDTQQQTPLDVEVITPKAYIRRKYKSTFSPPIEREGQTSDLFNLEERRLVLSGNRAIVVRVLLPCYFDCLTTDSTVTSSLSILATYRLWYAAAFGKPGVVRPIFAYLGPELNPKGEDRDYFCTVGFPGWTTLRTQTPAVESIRTATEMYMETDGLWPVTGIQAFHYLAPWGQHPPLPPRVQDLIGQIPQDTGHADATVNWDA…
	>ORF53
	MQRIRPYWIKFEQTGGAGMADGMSGINIPSILGCSVTIDNLLTRAEEGLDVSDVIEDLRIQAIPRFVCEAREVTGLKPRFLANSVVSLRVKPEHQETVLVVLNGDSSEVSCDRYYMECVTQPAFRGFIFSVLTAVEDRVYTVGVPPRLLIYRMTLFRPDNVLDFTLCVILMYLEGIGPSGASPSLFVQLSVYLRRVECQIGPLEKMRRFLYEGVLWLLNTLMYVVDNNPFTKTRVLPHYMFVKLLNPQPGTAPNIIKAIYSCGVGQRFDLPHGTPPCPDGVVQVPPGLLNGPLRDSEYQKSVYFWWLNRTMVTPKNVQLFETYKNSPRVVK
	>ORF54
	MAEITSLFNNSSGSEEKRIASSVSIDQGLNGSNPNDQYKNMFDIYWNEYAPDIGFCTFPEEDGWMLIHPTTQSMLFRKILAGDFGYTDGQGIYSAVRSTETVIRQVQATVLMNALDATRYEDLAADWEHHIQQCNLHAGALAERYGLCGESEAVRLAHQVFETWRQTLQSSLLEFLRGITGCLYTSGLNGRVGFAKYVDWIACVGIVPVVRKVRSEQNGTPAPLNTYMGQAAELSQMLKVADATLARGAAVVTSLVECMQNVAIMDYDRTRLYYNYNRRLIMAKDDVTGMKGECLVVWPPVVCGEGVVFDSPLQRLSGEVLACYALREHARVCQVLNTAPLRVLIGRRNEDDRSHSTRAVDRIMGENDTTRAGSAASRLVKLIVNLKNMRHVGDITETV…
	>ORF55
	MKRSISVDSSSPKNVFNPETPNGFDDSVYLNFTSMHSIQPILSRIRELAAITIPKERVPRLCWFKQLLELQAPPEMQRNELPFSVYLISGNAGSGKSTCIQTLNEAIDCIITGSTRVAAQNVHAKLSTAYASRPINTIFHEFGFRGNHIQAQLGRYAYNWTTTPPSIEDLQKRDIVYYWEVLIDITKRVFQMGDDGRGGTSTFKTLWAIERLLNKPTGSMSGTAFIACGSLPAFTRSNVIVIDEAGLLGRHILTAVVYCWWLLNAIYQSPQYINGRKPVIVCVGSPTQTDSLESHFQHDMQRSHVTPSENILTYIICNQTLRQYTNISHNWAIFINNKRCQEDDFGNLLKTLEYGLPITEAHARLVDTFVVPASYINNPANLPGWTRLYSSHKEVSAYM…
	>ORF56 / ORF56C
	MKNPQKLAITFLPLYVIPTYTLCIKALYKNTHAGLLFSFLGFVLNTPAMSISGPPTTFILYRLHGVRRVLHWTLPDHEQTLYAFTGGSRSMAVKTDARCDTMSGGMIVLQHTHTVTLLTIDCSTDFSSYAFTHRDFHLQDKPHATFAMPFMSWVGSDPTSQLYSNVGGVLSVITEDDLSMCISIVIYGLRVNRPDDQTTPTPTPHQYTSQRRQPETNCPSSPQPAFFTSDDDVLSLILRDAANA
	>ORF57
	MDVRERNVFGNASVATPGEHQKFVRELILSGHNNVVLQTYTGKWSDCRKHGKSVMYNTGEARHPTCKAHQR
	>ORF58
	MFSELPPSVPTALLQWGWGLHRGPCSIPNFKQVASQHSVQNDFTENSVDANEKFPIGHAGCIEKTKDDYVPFDTLFMVSSIDELGRRQLTDTIRRSLVMNACEITVACTKTAAFSGRGVSRQKHVTLSKNKFNPSSHKSLQMFVLCQKTHAPRVRNLLYESIRARRPRRYYTRSTDGKSRPLVPVFVYEFTALDRVLLHKENTLTDQPINTENSGHGRTRT
	>ORF59
	MDVSGEPTVCSNAYANEMKLSDSKDIYVLAHPVTKKTRKRPRGLPLGVKLDPPTFKLNNMSHHYDTETFTPVSSQLDSVEVFSKFNISPEWYDLLSDELKEPYAKGIFLEYNRLLNSGEEILPSTGDIFAWTRFCGPQSIRVVIIGQDPYPTAGHAHGLAFSVKRGITPPSSLKNIFAALMESYPNMTPPTHGCLESWARQGVLLLNTTLTVRRGTPGSHVYLGWGRLVQRVLQRLCENRTGLVFMLWGAHAQKTTQPNSRCHLVLTHAHPSPLSRVPFRNCRHFVQANEYFTRKGEPEIDWSVI
	>ORF60 / ORF60C
	MASHKWLLQIVFLKTITIAYCLHLQDDTPLFFGAKPLSDVSLIITEPCVSSVYEAWDYAAPPVSNLSEALSGIVVKTKCPVPEVILWFKDKQMAYWTNPYVTLKGLAQSVGEEHKSGDIRDALLDALSGVWVDSTPSSTNIPENGCVWGADRLFQRVCQ
	>ORF61
	MDTILAGGSGTSDASDNTCTICMSTVSDLGKTMPCLHDFCFVCIRAWTSTSVQCPLCRCPVQSILHKIVSDTSYKEYEVHPSDDDGFSEPSFEDSIDILPGDVIDLLPPSPGPSRESIQQPTSRSSREPIQSPNPGPLQSSAREPTAESPSDSQQDSIQPPTRDSSPGVTKTCSTASFLRKVFFKDQPAVRSATPVVYGSIESAQQPRTGGQDYRDRPVSVGINQDPRTMDRLPFRATDRGTEGNARFPCYMQPLLGWLDDQLAELYQPEIVEPTKMLILNYIGIYGRDEAGLKTSLRCLLHDSTGPFVTNMLFLLDRCTDPTRLTMQTWTWKDTAIQLITGPIVRPETTSTGETSRGDERDTRLVNTPQKVRLFSVLPGIKPGSARGAKRRLFHTGRD…
	>ORF62
	MDTPPMQRSTPQRAGSPDTLELMDLLDAAAAAAEHRARVVTSSQPDDLLFGENGVMVGREHEIVSIPSVSGLQPEPRTEDVGEELTQDDYVCEDGQDLMGSPVIPLAEVFHTRFSEAGAREPTGADRSLETVSLGTKLARSPKPPMNDGETGRGTTPPFPQAFSPVSPASPVGDAAGNDQREDQRSIPRQTTRGNSPGLPSVVHRDRQTQSISGKKPGDEQAGHAHASGDGVVLQKTQRPAQGKSPKKKTLKVKVPLPARKPGGPVPGPVEQLYHVLSDSVPAKGAKADLPFETDDTRPRKHDARGITPRVPGRSSGGKPRAFLALPGRSHAPDPIEDDSPVEKKPKSREFVSSSSSSSSWGSSSEDEDDEPRRVSVGSETTGSRSGREHAPSPSNSDD…
	>ORF63
	MFCTSPATRGDSSESKPGASVDVNGKMEYGSAPGPLNGRDTSRGPGAFCTPGWEIHPARLVEDINRVFLCIAQSSGRVTRDSRRLRRICLDFYLMGRTRQRPTLACWEELLQLQPTQTQCLRATLMEVSHRPPRGEDGFIEAPNVPLHRSALECDVSDDGGEDDSDDDGSTPSDVIEFRDSDAESSDGEDFIVEEESEESTDSCEPDGVPGDCYRDGDGCNTPSPKRPQRAIERYAGAETAEYTAAKALTALGEGGVDWKRRRHEAPRRHDIPPPHGV
	>ORF64
	MNLCGSRGEHPGGEYAGLYCTRHDTPAHQALMNDAERYFAAALCAISTEAYEAFIHSPSERPCASLWGRAKDAFGRMCGELAADRQRPPSVPPIRRAVLSLLREQCMPDPQSHLELSERLILMAYWCCLGHAGLPTIGLSPDNKCIRAELYDRPGGICHRLFDAYLGCGSLGVPRTYERS
	>ORF65 / ORF65N
	MAGQNTMEGEAVALLMEAVVTPRAQPNNTTITAIQPSRSAEKCYYSDSENETADEFLRRIGKYQHKIYHRKKFCYITLIIVFVFAMTGAAFALGYITSQFVG
	>ORF66
	MNDVDATDTFVGQGKFRGAISTSPSHIMQTCGFIQQMFPVEMSPGIESEDDPNYDVNMDIQSFNIFDGVHETEAEASVALCAEARVGINKAGFVILKTFTPGAEGFAFACMDSKTCEHVVIKAGQRQGTATEATVLRALTHPSVVQLKGTFTYNKMTCLILPRYRTDLYCYLAAKRNLPICDILAIQRSVLRALQYLHNNSIIHRDIKSENIFINHPGDVCVGDFGAACFPVDINANRYYGWAGTIATNSPELLARDPYGPAVDIWSAGIVLFEMATGQNSLFERDGLDGNCDSERQIKLIIRRSGTHPNEFPINPTSNLRRQYIGLAKRSSRKPGSRPLWTNLYELPIDLEYLICKMLSFDARHRPSAEVLLNHSVFQTLPDPYPNPMEVGD
	>ORF67 / ORF67N / ORF67C
	MFLIQCLISAVIFYIQVTNALIFKGDHVSLQVNSSLTSILIPMQNDNYTEIKGQLVFIGEQLPTGTNYSGTLELLYADTVAFCFRSVQVIRYDGCPRIRTSAFISCRYKHSWHYGNSTDRISTEPDAGVMLKITKPGINDAGVYVLLVRLDHSRSTDGFILGVNVYTAGSHHNIHGVIYTSPSLQNGYSTRALFQQARLCDLPATPKGSGTSLFQHMLDLRAGKSLEDNPWLHEDVVTTETKSVVKEGIENHVYPTDMSTLPEKSLNDPPENLLIIIPIVASVMILTAMVIVIVISVKRRRIKKHPIYRPNTKTRRGIQNATPESDVMLEAAIAQLATIREESPPHSVVNPFVK
	>ORF68 / ORF68F / ORF68C
	MGTVNKPVVGVLMGFGIITGTLRITNPVRASVLRYDDFHIDEDKLDTNSVYEPYYHSDHAESSWVNRGESSRKAYDHNSPYIWPRNDYDGFLENAHEHHGVYNQGRGIDSGERLMQPTQMSAQEDLGDDTGIHVIPTLNGDDRHKIVNVDQRQYGDVFKGDLNPKPQGQRLIEVSVEENHPFTLRAPIQRIYGVRYTETWSFLPSLTCTGDAAPAIQHICLKHTTCFQDVVVDVDCAENTKEDQLAEISYRFQGKKEADQPWIVVNTSTLFDELELDPPEIEPGVLKVLRTEKQYLGVYIWNMRGSDGTSTYATFLVTWKGDEKTRNPTPAVTPQPRGAEFHMWNYHSHVFSVGDTFSLAMHLQYKIHEAPFDLLLEWLYVPIDPTCQPMRLYSTCLYH…
	>ORFS/L_MKKVSV / ORFS/L_C
	MKKVSVCLCGRATGGLVGPPPENNPPPVSGRPADPGRGGQPSRGPLEREKKKRPHLPARLRGDHRGGWDFLPGNPPPPAFNKTRAFCVHPSFTARMATVHYSRRPGTPPVTLTSSPSMDDVATPIPYLPTYAEAVADAPPPYRSRESLVFSPPLFPHVENGTTQQSYDCLDCAYDGIHRLQLAFLRIRKCCVPAFLILFGILTLTAVVVAIVAVFPEEPPNSTT
